# Supplementary material for: Peptide microarrays coupled to machine learning reveal individual epitopes from human antibody responses with neutralizing capabilities against SARS-CoV-2
Source: Emerg Microbes Infect. 2022 Apr 11;11(1):1037–48. doi: 10.1080/22221751.2022.2057874 (PMC9009950; doi:10.1080/22221751.2022.2057874)
Supplement: Supplemental Material [file TEMI_A_2057874_SM6109.xlsx]

## Sheet: Patient samples
				calculated weeks post infection from onset of symptoms																		weeks before infection	Tested against HCoV during MERS vaccine study (control group)
Positive samples	sex	age	severity	1	2	3	4	5	6	7	8	9	10	11	12	13	14	15	16	17	18	(date of blood donation)	MERS-CoV	SARS-CoV	HCoV-OC43	HCoV-229E	HCoV-HKU1	HCoV-NL43
a	m	64	moderate				x	x	x							x
b	f	62	mild			x	x			x					x
c	m	85	severe						x												x
d	m	73	critical						x
e	f	23	asymp.		x		x		x								x
f	m	34	moderate		x	x			x									x
g	f	34	mild		x		x									x
h	m	37	mild	x	x	x		x									x					26 (C in negative samples)	negative	negative	x	x	x	x
i	f	27	mild		x		x
j	f	47	mild			x		x									x
l	f	-	mild				x										x
m	f	60	mild			x		x									x
n	m	42	moderate			x
o	f	43	mild				x													x
p	-	29	mild								x								x
q	-	26	mild							x
r	-	30	mild							x								x
s	f	25	mild					x								x
t	-	26	mild					x								x
u	m	37	mild							x								x
P1	-	-	mild	unknown
P2	-	-	mild	unknown
P3	f	16	mild			x
P4	m	62	mild			x
P5	f	43	mild			x
P6	-	-	mild	unknown
P7	f	39	mild			x
P8	f	58	mild			x
P9	f	24	mild			x
P10	-	-	mild	unknown
P11	m	55	mild			x
P12	m	27	mild			x
P13	m	35	mild			x
P14	m	40	mild			x
P15	f	48	mild			x
P16	m	55	mild			x
																							Tested against HCoV during MERS vaccine study (control group)
Negative samples																							MERS-CoV	SARS-CoV	HCoV-OC43	HCoV-229E	HCoV-HKU1	HCoV-NL43
A	f	42	-																			mid 2019	negative	negative	x	x	x	x
B	f	41	-																			mid 2019	negative	negative	x	negative	x	x
C = h (positive)	m	36	-																			mid 2019	negative	negative	x	x	x	x
D	f	45	-																			mid 2019	negative	negative	x	x	x	x
E	m	31	-																			mid 2019	negative	negative	x	x	x	x
F	f	33	-																			mid 2019	negative	negative	negative	negative	x	x
N1	-	-	-
N2	-	-	-
N3	-	-	-
N4	-	-	-
N5	-	-	-
N6	-	-	-
N7	-	-	-
N8	-	-	-
N9	-	-	-
N10	-	-	-
N11	-	-	-
N12	-	-	-
N13	-	-	-
H 1	m	39	-																			2011
H 2	f	39	-																			2011
H 3	m	37	-																			2016

## Sheet: IgG ELISA
				calculated weeks post infection from onset of symptoms																		1			2			3			4			5			6			7			8				12
Positive samples	sex	age	severity	1	2	3	4	5	6	7	8	9	10	11	12	13	14	15	16	17	18	Trimer	RBD	N	Trimer	RBD	N	Trimer	RBD	N	Trimer	RBD	N	Trimer	RBD	N	Trimer	RBD	N	Trimer	RBD	N	Trimer	RBD	N		Trimer	RBD	N
a	m	64	moderate				x	x	x							x															295	11	34	343	28	42	296	32	44
b	f	62	mild			x	x			x					x													139	18	n.d.	312	59	74							352	132	131					487	511	202
c	m	85	severe						x												x																2000	562	69
d	m	73	critical						x																												1730	983	19
e	f	23	asymp.		x		x		x								x								n.d.						273	3	10				254	7	22
f	m	34	moderate		x	x			x									x							0	0	0.1	19	1	0.7							2.3	6	91
g	f	34	mild		x		x									x									28	2	7				46	5	13
h	m	37	mild	x	x	x		x									x					n.d.			13	0	0.12	14	0.7	0.11				19	7	0.4
i	f	27	mild		x		x																		64	5.8	10.4				784	250	35
j	f	47	mild			x		x									x											42	2	2.3				47	5	5
l	f	-	mild				x										x														149	36	33
m	f	60	mild			x		x									x											82	3	18				88	4	n.d.
n	m	42	moderate			x																						1750	166	51
o	f	43	mild				x													x											503	59	76
p	-	29	mild								x								x																								124	58	8
q	-	26	mild							x																														0	0	0
r	-	30	mild							x								x																						140	34	7
s	f	25	mild					x								x																		252	94	41
t	-	26	mild					x								x																		66	7	11
u	m	37	mild							x								x																						169	74	16
Negative samples																						Trimer	RBD	N
A																						<4.81	< 0.40	0.09
B																						<4.81	< 0.40	0.10
C																						<4.81	< 0.40	0.09
D																						<4.81	< 0.40	0.12
E																						5.51	< 0.40	0.10
F																						<4.81	< 0.40	0.09
																							Trimer		BAU/ml: cut-off 33.8					RBD	U/ml: cut-off >0.8					N	Cut-off = COI:>1
																							Trimer		positive		negative			RBD	positive		negative			N	positive		negative
																									36		10				42		4				39		6
																							false negative:				21.7391	%			9.52381	%					15.3846	%
																							grey fields: No sample available
																							White fields (n.d.): Sample was not tested
[truncated: 18 more columns]

## Sheet: Peptides
S-Protein		N-Protein		M-Protein		E-Protein
1	MFVFLVLLPLVSSQC (15)	1	MSDNGPQNQRNAPRI (15)	1	MADSNGTITVEELKK (15)	1	MYSFVSEETGTLIVN (15)
2	FLVLLPLVSSQCVNL (15)	2	NGPQNQRNAPRITFG (15)	2	SNGTITVEELKKLLE (15)	2	FVSEETGTLIVNSVL (15)
3	LLPLVSSQCVNLTTR (15)	3	QNQRNAPRITFGGPS (15)	3	TITVEELKKLLEQWN (15)	3	EETGTLIVNSVLLFL (15)
4	LVSSQCVNLTTRTQL (15)	4	RNAPRITFGGPSDST (15)	4	VEELKKLLEQWNLVI (15)	4	GTLIVNSVLLFLAFV (15)
5	SQCVNLTTRTQLPPA (15)	5	PRITFGGPSDSTGSN (15)	5	LKKLLEQWNLVIGFL (15)	5	IVNSVLLFLAFVVFL (15)
6	VNLTTRTQLPPAYTN (15)	6	TFGGPSDSTGSNQNG (15)	6	LLEQWNLVIGFLFLT (15)	6	SVLLFLAFVVFLLVT (15)
7	TTRTQLPPAYTNSFT (15)	7	GPSDSTGSNQNGERS (15)	7	QWNLVIGFLFLTWIC (15)	7	LFLAFVVFLLVTLAI (15)
8	TQLPPAYTNSFTRGV (15)	8	DSTGSNQNGERSGAR (15)	8	LVIGFLFLTWICLLQ (15)	8	AFVVFLLVTLAILTA (15)
9	PPAYTNSFTRGVYYP (15)	9	GSNQNGERSGARSKQ (15)	9	GFLFLTWICLLQFAY (15)	9	VFLLVTLAILTALRL (15)
10	YTNSFTRGVYYPDKV (15)	10	QNGERSGARSKQRRP (15)	10	FLTWICLLQFAYANR (15)	10	LVTLAILTALRLCAY (15)
11	SFTRGVYYPDKVFRS (15)	11	ERSGARSKQRRPQGL (15)	11	WICLLQFAYANRNRF (15)	11	LAILTALRLCAYCCN (15)
12	RGVYYPDKVFRSSVL (15)	12	GARSKQRRPQGLPNN (15)	12	LLQFAYANRNRFLYI (15)	12	LTALRLCAYCCNIVN (15)
13	YYPDKVFRSSVLHST (15)	13	SKQRRPQGLPNNTAS (15)	13	FAYANRNRFLYIIKL (15)	13	LRLCAYCCNIVNVSL (15)
14	DKVFRSSVLHSTQDL (15)	14	RRPQGLPNNTASWFT (15)	14	ANRNRFLYIIKLIFL (15)	14	CAYCCNIVNVSLVKP (15)
15	FRSSVLHSTQDLFLP (15)	15	QGLPNNTASWFTALT (15)	15	NRFLYIIKLIFLWLL (15)	15	CCNIVNVSLVKPSFY (15)
16	SVLHSTQDLFLPFFS (15)	16	PNNTASWFTALTQHG (15)	16	LYIIKLIFLWLLWPV (15)	16	IVNVSLVKPSFYVYS (15)
17	HSTQDLFLPFFSNVT (15)	17	TASWFTALTQHGKED (15)	17	IKLIFLWLLWPVTLA (15)	17	VSLVKPSFYVYSRVK (15)
18	QDLFLPFFSNVTWFH (15)	18	WFTALTQHGKEDLKF (15)	18	IFLWLLWPVTLACFV (15)	18	VKPSFYVYSRVKNLN (15)
19	FLPFFSNVTWFHAIH (15)	19	ALTQHGKEDLKFPRG (15)	19	WLLWPVTLACFVLAA (15)	19	SFYVYSRVKNLNSSR (15)
20	FFSNVTWFHAIHVSG (15)	20	QHGKEDLKFPRGQGV (15)	20	WPVTLACFVLAAVYR (15)	20	VYSRVKNLNSSRVPD (15)
21	NVTWFHAIHVSGTNG (15)	21	KEDLKFPRGQGVPIN (15)	21	TLACFVLAAVYRINW (15)	21	RVKNLNSSRVPDLLV (15)
22	WFHAIHVSGTNGTKR (15)	22	LKFPRGQGVPINTNS (15)	22	CFVLAAVYRINWITG (15)
23	AIHVSGTNGTKRFDN (15)	23	PRGQGVPINTNSSPD (15)	23	LAAVYRINWITGGIA (15)
24	VSGTNGTKRFDNPVL (15)	24	QGVPINTNSSPDDQI (15)	24	VYRINWITGGIAIAM (15)
25	TNGTKRFDNPVLPFN (15)	25	PINTNSSPDDQIGYY (15)	25	INWITGGIAIAMACL (15)
26	TKRFDNPVLPFNDGV (15)	26	TNSSPDDQIGYYRRA (15)	26	ITGGIAIAMACLVGL (15)
27	FDNPVLPFNDGVYFA (15)	27	SPDDQIGYYRRATRR (15)	27	GIAIAMACLVGLMWL (15)
28	PVLPFNDGVYFASTE (15)	28	DQIGYYRRATRRIRG (15)	28	IAMACLVGLMWLSYF (15)
29	PFNDGVYFASTEKSN (15)	29	GYYRRATRRIRGGDG (15)	29	ACLVGLMWLSYFIAS (15)
30	DGVYFASTEKSNIIR (15)	30	RRATRRIRGGDGKMK (15)	30	VGLMWLSYFIASFRL (15)
31	YFASTEKSNIIRGWI (15)	31	TRRIRGGDGKMKDLS (15)	31	MWLSYFIASFRLFAR (15)
32	STEKSNIIRGWIFGT (15)	32	IRGGDGKMKDLSPRW (15)	32	SYFIASFRLFARTRS (15)
33	KSNIIRGWIFGTTLD (15)	33	GDGKMKDLSPRWYFY (15)	33	IASFRLFARTRSMWS (15)
34	IIRGWIFGTTLDSKT (15)	34	KMKDLSPRWYFYYLG (15)	34	FRLFARTRSMWSFNP (15)
35	GWIFGTTLDSKTQSL (15)	35	DLSPRWYFYYLGTGP (15)	35	FARTRSMWSFNPETN (15)
36	FGTTLDSKTQSLLIV (15)	36	PRWYFYYLGTGPEAG (15)	36	TRSMWSFNPETNILL (15)
37	TLDSKTQSLLIVNNA (15)	37	YFYYLGTGPEAGLPY (15)	37	MWSFNPETNILLNVP (15)
38	SKTQSLLIVNNATNV (15)	38	YLGTGPEAGLPYGAN (15)	38	FNPETNILLNVPLHG (15)
39	QSLLIVNNATNVVIK (15)	39	TGPEAGLPYGANKDG (15)	39	ETNILLNVPLHGTIL (15)
40	LIVNNATNVVIKVCE (15)	40	EAGLPYGANKDGIIW (15)	40	ILLNVPLHGTILTRP (15)
41	NNATNVVIKVCEFQF (15)	41	LPYGANKDGIIWVAT (15)	41	NVPLHGTILTRPLLE (15)
42	TNVVIKVCEFQFCND (15)	42	GANKDGIIWVATEGA (15)	42	LHGTILTRPLLESEL (15)
43	VIKVCEFQFCNDPFL (15)	43	KDGIIWVATEGALNT (15)	43	TILTRPLLESELVIG (15)
44	VCEFQFCNDPFLGVY (15)	44	IIWVATEGALNTPKD (15)	44	TRPLLESELVIGAVI (15)
45	FQFCNDPFLGVYYHK (15)	45	VATEGALNTPKDHIG (15)	45	LLESELVIGAVILRG (15)
46	CNDPFLGVYYHKNNK (15)	46	EGALNTPKDHIGTRN (15)	46	SELVIGAVILRGHLR (15)
47	PFLGVYYHKNNKSWM (15)	47	LNTPKDHIGTRNPAN (15)	47	VIGAVILRGHLRIAG (15)
48	GVYYHKNNKSWMESE (15)	48	PKDHIGTRNPANNAA (15)	48	AVILRGHLRIAGHHL (15)
49	YHKNNKSWMESEFRV (15)	49	HIGTRNPANNAAIVL (15)	49	LRGHLRIAGHHLGRC (15)
50	NNKSWMESEFRVYSS (15)	50	TRNPANNAAIVLQLP (15)	50	HLRIAGHHLGRCDIK (15)
51	SWMESEFRVYSSANN (15)	51	PANNAAIVLQLPQGT (15)	51	IAGHHLGRCDIKDLP (15)
52	ESEFRVYSSANNCTF (15)	52	NAAIVLQLPQGTTLP (15)	52	HHLGRCDIKDLPKEI (15)
53	FRVYSSANNCTFEYV (15)	53	IVLQLPQGTTLPKGF (15)	53	GRCDIKDLPKEITVA (15)
54	YSSANNCTFEYVSQP (15)	54	QLPQGTTLPKGFYAE (15)	54	DIKDLPKEITVATSR (15)
55	ANNCTFEYVSQPFLM (15)	55	QGTTLPKGFYAEGSR (15)	55	DLPKEITVATSRTLS (15)
56	CTFEYVSQPFLMDLE (15)	56	TLPKGFYAEGSRGGS (15)	56	KEITVATSRTLSYYK (15)
57	EYVSQPFLMDLEGKQ (15)	57	KGFYAEGSRGGSQAS (15)	57	TVATSRTLSYYKLGA (15)
58	SQPFLMDLEGKQGNF (15)	58	YAEGSRGGSQASSRS (15)	58	TSRTLSYYKLGASQR (15)
59	FLMDLEGKQGNFKNL (15)	59	GSRGGSQASSRSSSR (15)	59	TLSYYKLGASQRVAG (15)
60	DLEGKQGNFKNLREF (15)	60	GGSQASSRSSSRSRN (15)	60	YYKLGASQRVAGDSG (15)
61	GKQGNFKNLREFVFK (15)	61	QASSRSSSRSRNSSR (15)	61	LGASQRVAGDSGFAA (15)
62	GNFKNLREFVFKNID (15)	62	SRSSSRSRNSSRNST (15)	62	SQRVAGDSGFAAYSR (15)
63	KNLREFVFKNIDGYF (15)	63	SSRSRNSSRNSTPGS (15)	63	VAGDSGFAAYSRYRI (15)
64	REFVFKNIDGYFKIY (15)	64	SRNSSRNSTPGSSRG (15)	64	DSGFAAYSRYRIGNY (15)
65	VFKNIDGYFKIYSKH (15)	65	SSRNSTPGSSRGTSP (15)	65	FAAYSRYRIGNYKLN (15)
66	NIDGYFKIYSKHTPI (15)	66	NSTPGSSRGTSPARM (15)	66	YSRYRIGNYKLNTDH (15)
67	GYFKIYSKHTPINLV (15)	67	PGSSRGTSPARMAGN (15)	67	YRIGNYKLNTDHSSS (15)
68	KIYSKHTPINLVRDL (15)	68	SRGTSPARMAGNGGD (15)	68	GNYKLNTDHSSSSDN (15)
69	SKHTPINLVRDLPQG (15)	69	TSPARMAGNGGDAAL (15)	69	KLNTDHSSSSDNIAL (15)
70	TPINLVRDLPQGFSA (15)	70	ARMAGNGGDAALALL (15)	70	TDHSSSSDNIALLVQ (15)
71	NLVRDLPQGFSALEP (15)	71	AGNGGDAALALLLLD (15)
72	RDLPQGFSALEPLVD (15)	72	GGDAALALLLLDRLN (15)
73	PQGFSALEPLVDLPI (15)	73	AALALLLLDRLNQLE (15)
74	FSALEPLVDLPIGIN (15)	74	ALLLLDRLNQLESKM (15)
75	LEPLVDLPIGINITR (15)	75	LLDRLNQLESKMSGK (15)
76	LVDLPIGINITRFQT (15)	76	RLNQLESKMSGKGQQ (15)
77	LPIGINITRFQTLLA (15)	77	QLESKMSGKGQQQQG (15)
78	GINITRFQTLLALHR (15)	78	SKMSGKGQQQQGQTV (15)
79	ITRFQTLLALHRSYL (15)	79	SGKGQQQQGQTVTKK (15)
80	FQTLLALHRSYLTPG (15)	80	GQQQQGQTVTKKSAA (15)
81	LLALHRSYLTPGDSS (15)	81	QQGQTVTKKSAAEAS (15)
82	LHRSYLTPGDSSSGW (15)	82	QTVTKKSAAEASKKP (15)
83	SYLTPGDSSSGWTAG (15)	83	TKKSAAEASKKPRQK (15)
84	TPGDSSSGWTAGAAA (15)	84	SAAEASKKPRQKRTA (15)
85	DSSSGWTAGAAAYYV (15)	85	EASKKPRQKRTATKA (15)
86	SGWTAGAAAYYVGYL (15)	86	KKPRQKRTATKAYNV (15)
87	TAGAAAYYVGYLQPR (15)	87	RQKRTATKAYNVTQA (15)
88	AAAYYVGYLQPRTFL (15)	88	RTATKAYNVTQAFGR (15)
89	YYVGYLQPRTFLLKY (15)	89	TKAYNVTQAFGRRGP (15)
90	GYLQPRTFLLKYNEN (15)	90	YNVTQAFGRRGPEQT (15)
91	QPRTFLLKYNENGTI (15)	91	TQAFGRRGPEQTQGN (15)
92	TFLLKYNENGTITDA (15)	92	FGRRGPEQTQGNFGD (15)
93	LKYNENGTITDAVDC (15)	93	RGPEQTQGNFGDQEL (15)
94	NENGTITDAVDCALD (15)	94	EQTQGNFGDQELIRQ (15)
95	GTITDAVDCALDPLS (15)	95	QGNFGDQELIRQGTD (15)
96	TDAVDCALDPLSETK (15)	96	FGDQELIRQGTDYKH (15)
97	VDCALDPLSETKCTL (15)	97	QELIRQGTDYKHWPQ (15)
98	ALDPLSETKCTLKSF (15)	98	IRQGTDYKHWPQIAQ (15)
99	PLSETKCTLKSFTVE (15)	99	GTDYKHWPQIAQFAP (15)
100	ETKCTLKSFTVEKGI (15)	100	YKHWPQIAQFAPSAS (15)
101	CTLKSFTVEKGIYQT (15)	101	WPQIAQFAPSASAFF (15)
102	KSFTVEKGIYQTSNF (15)	102	IAQFAPSASAFFGMS (15)
103	TVEKGIYQTSNFRVQ (15)	103	FAPSASAFFGMSRIG (15)
104	KGIYQTSNFRVQPTE (15)	104	SASAFFGMSRIGMEV (15)
105	YQTSNFRVQPTESIV (15)	105	AFFGMSRIGMEVTPS (15)
106	SNFRVQPTESIVRFP (15)	106	GMSRIGMEVTPSGTW (15)
107	RVQPTESIVRFPNIT (15)	107	RIGMEVTPSGTWLTY (15)
108	PTESIVRFPNITNLC (15)	108	MEVTPSGTWLTYTGA (15)
109	SIVRFPNITNLCPFG (15)	109	TPSGTWLTYTGAIKL (15)
110	RFPNITNLCPFGEVF (15)	110	GTWLTYTGAIKLDDK (15)
111	NITNLCPFGEVFNAT (15)	111	LTYTGAIKLDDKDPN (15)
112	NLCPFGEVFNATRFA (15)	112	TGAIKLDDKDPNFKD (15)
113	PFGEVFNATRFASVY (15)	113	IKLDDKDPNFKDQVI (15)
114	EVFNATRFASVYAWN (15)	114	DDKDPNFKDQVILLN (15)
115	NATRFASVYAWNRKR (15)	115	DPNFKDQVILLNKHI (15)
116	RFASVYAWNRKRISN (15)	116	FKDQVILLNKHIDAY (15)
117	SVYAWNRKRISNCVA (15)	117	QVILLNKHIDAYKTF (15)
118	AWNRKRISNCVADYS (15)	118	LLNKHIDAYKTFPPT (15)
119	RKRISNCVADYSVLY (15)	119	KHIDAYKTFPPTEPK (15)
120	ISNCVADYSVLYNSA (15)	120	DAYKTFPPTEPKKDK (15)
121	CVADYSVLYNSASFS (15)	121	KTFPPTEPKKDKKKK (15)
122	DYSVLYNSASFSTFK (15)	122	PPTEPKKDKKKKADE (15)
123	VLYNSASFSTFKCYG (15)	123	EPKKDKKKKADETQA (15)
124	NSASFSTFKCYGVSP (15)	124	KDKKKKADETQALPQ (15)
125	SFSTFKCYGVSPTKL (15)	125	KKKADETQALPQRQK (15)
126	TFKCYGVSPTKLNDL (15)	126	ADETQALPQRQKKQQ (15)
127	CYGVSPTKLNDLCFT (15)	127	TQALPQRQKKQQTVT (15)
128	VSPTKLNDLCFTNVY (15)	128	LPQRQKKQQTVTLLP (15)
129	TKLNDLCFTNVYADS (15)	129	RQKKQQTVTLLPAAD (15)
130	NDLCFTNVYADSFVI (15)	130	KQQTVTLLPAADLDD (15)
131	CFTNVYADSFVIRGD (15)	131	TVTLLPAADLDDFSK (15)
132	NVYADSFVIRGDEVR (15)	132	LLPAADLDDFSKQLQ (15)
133	ADSFVIRGDEVRQIA (15)	133	AADLDDFSKQLQQSM (15)
134	FVIRGDEVRQIAPGQ (15)	134	LDDFSKQLQQSMSSA (15)
135	RGDEVRQIAPGQTGK (15)	135	FSKQLQQSMSSADST (15)
136	EVRQIAPGQTGKIAD (15)	136	KQLQQSMSSADSTQA (15)
137	QIAPGQTGKIADYNY (15)
138	PGQTGKIADYNYKLP (15)
139	TGKIADYNYKLPDDF (15)
140	IADYNYKLPDDFTGC (15)
141	YNYKLPDDFTGCVIA (15)
142	KLPDDFTGCVIAWNS (15)
143	DDFTGCVIAWNSNNL (15)
144	TGCVIAWNSNNLDSK (15)
145	VIAWNSNNLDSKVGG (15)
146	WNSNNLDSKVGGNYN (15)
147	NNLDSKVGGNYNYLY (15)
148	DSKVGGNYNYLYRLF (15)
149	VGGNYNYLYRLFRKS (15)
150	NYNYLYRLFRKSNLK (15)
151	YLYRLFRKSNLKPFE (15)
152	RLFRKSNLKPFERDI (15)
153	RKSNLKPFERDISTE (15)
154	NLKPFERDISTEIYQ (15)
155	PFERDISTEIYQAGS (15)
156	RDISTEIYQAGSTPC (15)
157	STEIYQAGSTPCNGV (15)
158	IYQAGSTPCNGVEGF (15)
159	AGSTPCNGVEGFNCY (15)
160	TPCNGVEGFNCYFPL (15)
161	NGVEGFNCYFPLQSY (15)
162	EGFNCYFPLQSYGFQ (15)
163	NCYFPLQSYGFQPTN (15)
164	FPLQSYGFQPTNGVG (15)
165	QSYGFQPTNGVGYQP (15)
166	GFQPTNGVGYQPYRV (15)
167	PTNGVGYQPYRVVVL (15)
168	GVGYQPYRVVVLSFE (15)
169	YQPYRVVVLSFELLH (15)
170	YRVVVLSFELLHAPA (15)
171	VVLSFELLHAPATVC (15)
172	SFELLHAPATVCGPK (15)
173	LLHAPATVCGPKKST (15)
174	APATVCGPKKSTNLV (15)
175	TVCGPKKSTNLVKNK (15)
176	GPKKSTNLVKNKCVN (15)
177	KSTNLVKNKCVNFNF (15)
178	NLVKNKCVNFNFNGL (15)
179	KNKCVNFNFNGLTGT (15)
180	CVNFNFNGLTGTGVL (15)
181	FNFNGLTGTGVLTES (15)
182	NGLTGTGVLTESNKK (15)
183	TGTGVLTESNKKFLP (15)
184	GVLTESNKKFLPFQQ (15)
185	TESNKKFLPFQQFGR (15)
186	NKKFLPFQQFGRDIA (15)
187	FLPFQQFGRDIADTT (15)
188	FQQFGRDIADTTDAV (15)
189	FGRDIADTTDAVRDP (15)
190	DIADTTDAVRDPQTL (15)
191	DTTDAVRDPQTLEIL (15)
192	DAVRDPQTLEILDIT (15)
193	RDPQTLEILDITPCS (15)
194	QTLEILDITPCSFGG (15)
195	EILDITPCSFGGVSV (15)
196	DITPCSFGGVSVITP (15)
197	PCSFGGVSVITPGTN (15)
198	FGGVSVITPGTNTSN (15)
199	VSVITPGTNTSNQVA (15)
200	ITPGTNTSNQVAVLY (15)
201	GTNTSNQVAVLYQDV (15)
202	TSNQVAVLYQDVNCT (15)
203	QVAVLYQDVNCTEVP (15)
204	VLYQDVNCTEVPVAI (15)
205	QDVNCTEVPVAIHAD (15)
206	NCTEVPVAIHADQLT (15)
207	EVPVAIHADQLTPTW (15)
208	VAIHADQLTPTWRVY (15)
209	HADQLTPTWRVYSTG (15)
210	QLTPTWRVYSTGSNV (15)
211	PTWRVYSTGSNVFQT (15)
212	RVYSTGSNVFQTRAG (15)
213	STGSNVFQTRAGCLI (15)
214	SNVFQTRAGCLIGAE (15)
215	FQTRAGCLIGAEHVN (15)
216	RAGCLIGAEHVNNSY (15)
217	CLIGAEHVNNSYECD (15)
218	GAEHVNNSYECDIPI (15)
219	HVNNSYECDIPIGAG (15)
220	NSYECDIPIGAGICA (15)
221	ECDIPIGAGICASYQ (15)
222	IPIGAGICASYQTQT (15)
223	GAGICASYQTQTNSP (15)
224	ICASYQTQTNSPRRA (15)
225	SYQTQTNSPRRARSV (15)
226	TQTNSPRRARSVASQ (15)
227	NSPRRARSVASQSII (15)
228	RRARSVASQSIIAYT (15)
229	RSVASQSIIAYTMSL (15)
230	ASQSIIAYTMSLGAE (15)
231	SIIAYTMSLGAENSV (15)
232	AYTMSLGAENSVAYS (15)
233	MSLGAENSVAYSNNS (15)
234	GAENSVAYSNNSIAI (15)
235	NSVAYSNNSIAIPTN (15)
236	AYSNNSIAIPTNFTI (15)
237	NNSIAIPTNFTISVT (15)
238	IAIPTNFTISVTTEI (15)
239	PTNFTISVTTEILPV (15)
240	FTISVTTEILPVSMT (15)
241	SVTTEILPVSMTKTS (15)
242	TEILPVSMTKTSVDC (15)
243	LPVSMTKTSVDCTMY (15)
244	SMTKTSVDCTMYICG (15)
245	KTSVDCTMYICGDST (15)
246	VDCTMYICGDSTECS (15)
247	TMYICGDSTECSNLL (15)
248	ICGDSTECSNLLLQY (15)
249	DSTECSNLLLQYGSF (15)
250	ECSNLLLQYGSFCTQ (15)
251	NLLLQYGSFCTQLNR (15)
252	LQYGSFCTQLNRALT (15)
253	GSFCTQLNRALTGIA (15)
254	CTQLNRALTGIAVEQ (15)
255	LNRALTGIAVEQDKN (15)
256	ALTGIAVEQDKNTQE (15)
257	GIAVEQDKNTQEVFA (15)
258	VEQDKNTQEVFAQVK (15)
259	DKNTQEVFAQVKQIY (15)
260	TQEVFAQVKQIYKTP (15)
261	VFAQVKQIYKTPPIK (15)
262	QVKQIYKTPPIKDFG (15)
263	QIYKTPPIKDFGGFN (15)
264	KTPPIKDFGGFNFSQ (15)
265	PIKDFGGFNFSQILP (15)
266	DFGGFNFSQILPDPS (15)
267	GFNFSQILPDPSKPS (15)
268	FSQILPDPSKPSKRS (15)
269	ILPDPSKPSKRSFIE (15)
270	DPSKPSKRSFIEDLL (15)
271	KPSKRSFIEDLLFNK (15)
272	KRSFIEDLLFNKVTL (15)
273	FIEDLLFNKVTLADA (15)
274	DLLFNKVTLADAGFI (15)
275	FNKVTLADAGFIKQY (15)
276	VTLADAGFIKQYGDC (15)
277	ADAGFIKQYGDCLGD (15)
278	GFIKQYGDCLGDIAA (15)
279	KQYGDCLGDIAARDL (15)
280	GDCLGDIAARDLICA (15)
281	LGDIAARDLICAQKF (15)
282	IAARDLICAQKFNGL (15)
283	RDLICAQKFNGLTVL (15)
284	ICAQKFNGLTVLPPL (15)
285	QKFNGLTVLPPLLTD (15)
286	NGLTVLPPLLTDEMI (15)
287	TVLPPLLTDEMIAQY (15)
288	PPLLTDEMIAQYTSA (15)
289	LTDEMIAQYTSALLA (15)
290	EMIAQYTSALLAGTI (15)
291	AQYTSALLAGTITSG (15)
292	TSALLAGTITSGWTF (15)
293	LLAGTITSGWTFGAG (15)
294	GTITSGWTFGAGAAL (15)
295	TSGWTFGAGAALQIP (15)
296	WTFGAGAALQIPFAM (15)
297	GAGAALQIPFAMQMA (15)
298	AALQIPFAMQMAYRF (15)
299	QIPFAMQMAYRFNGI (15)
300	FAMQMAYRFNGIGVT (15)
301	QMAYRFNGIGVTQNV (15)
302	YRFNGIGVTQNVLYE (15)
303	NGIGVTQNVLYENQK (15)
304	GVTQNVLYENQKLIA (15)
305	QNVLYENQKLIANQF (15)
306	LYENQKLIANQFNSA (15)
307	NQKLIANQFNSAIGK (15)
308	LIANQFNSAIGKIQD (15)
309	NQFNSAIGKIQDSLS (15)
310	NSAIGKIQDSLSSTA (15)
311	IGKIQDSLSSTASAL (15)
312	IQDSLSSTASALGKL (15)
313	SLSSTASALGKLQDV (15)
314	STASALGKLQDVVNQ (15)
315	SALGKLQDVVNQNAQ (15)
316	GKLQDVVNQNAQALN (15)
317	QDVVNQNAQALNTLV (15)
318	VNQNAQALNTLVKQL (15)
319	NAQALNTLVKQLSSN (15)
320	ALNTLVKQLSSNFGA (15)
321	TLVKQLSSNFGAISS (15)
322	KQLSSNFGAISSVLN (15)
323	SSNFGAISSVLNDIL (15)
324	FGAISSVLNDILSRL (15)
325	ISSVLNDILSRLDKV (15)
326	VLNDILSRLDKVEAE (15)
327	DILSRLDKVEAEVQI (15)
328	SRLDKVEAEVQIDRL (15)
329	DKVEAEVQIDRLITG (15)
330	EAEVQIDRLITGRLQ (15)
331	VQIDRLITGRLQSLQ (15)
332	DRLITGRLQSLQTYV (15)
333	ITGRLQSLQTYVTQQ (15)
334	RLQSLQTYVTQQLIR (15)
335	SLQTYVTQQLIRAAE (15)
336	TYVTQQLIRAAEIRA (15)
337	TQQLIRAAEIRASAN (15)
338	LIRAAEIRASANLAA (15)
339	AAEIRASANLAATKM (15)
340	IRASANLAATKMSEC (15)
341	SANLAATKMSECVLG (15)
342	LAATKMSECVLGQSK (15)
343	TKMSECVLGQSKRVD (15)
344	SECVLGQSKRVDFCG (15)
345	VLGQSKRVDFCGKGY (15)
346	QSKRVDFCGKGYHLM (15)
347	RVDFCGKGYHLMSFP (15)
348	FCGKGYHLMSFPQSA (15)
349	KGYHLMSFPQSAPHG (15)
350	HLMSFPQSAPHGVVF (15)
351	SFPQSAPHGVVFLHV (15)
352	QSAPHGVVFLHVTYV (15)
353	PHGVVFLHVTYVPAQ (15)
354	VVFLHVTYVPAQEKN (15)
355	LHVTYVPAQEKNFTT (15)
356	TYVPAQEKNFTTAPA (15)
357	PAQEKNFTTAPAICH (15)
358	EKNFTTAPAICHDGK (15)
359	FTTAPAICHDGKAHF (15)
360	APAICHDGKAHFPRE (15)
361	ICHDGKAHFPREGVF (15)
362	DGKAHFPREGVFVSN (15)
363	AHFPREGVFVSNGTH (15)
364	PREGVFVSNGTHWFV (15)
365	GVFVSNGTHWFVTQR (15)
366	VSNGTHWFVTQRNFY (15)
367	GTHWFVTQRNFYEPQ (15)
368	WFVTQRNFYEPQIIT (15)
369	TQRNFYEPQIITTDN (15)
370	NFYEPQIITTDNTFV (15)
371	EPQIITTDNTFVSGN (15)
372	IITTDNTFVSGNCDV (15)
373	TDNTFVSGNCDVVIG (15)
374	TFVSGNCDVVIGIVN (15)
375	SGNCDVVIGIVNNTV (15)
376	CDVVIGIVNNTVYDP (15)
377	VIGIVNNTVYDPLQP (15)
378	IVNNTVYDPLQPELD (15)
379	NTVYDPLQPELDSFK (15)
380	YDPLQPELDSFKEEL (15)
381	LQPELDSFKEELDKY (15)
382	ELDSFKEELDKYFKN (15)
383	SFKEELDKYFKNHTS (15)
384	EELDKYFKNHTSPDV (15)
385	DKYFKNHTSPDVDLG (15)
386	FKNHTSPDVDLGDIS (15)
387	HTSPDVDLGDISGIN (15)
388	PDVDLGDISGINASV (15)
389	DLGDISGINASVVNI (15)
390	DISGINASVVNIQKE (15)
391	GINASVVNIQKEIDR (15)
392	ASVVNIQKEIDRLNE (15)
393	VNIQKEIDRLNEVAK (15)
394	QKEIDRLNEVAKNLN (15)
395	IDRLNEVAKNLNESL (15)
396	LNEVAKNLNESLIDL (15)
397	VAKNLNESLIDLQEL (15)
398	NLNESLIDLQELGKY (15)
399	ESLIDLQELGKYEQY (15)
400	IDLQELGKYEQYIKW (15)
401	QELGKYEQYIKWPWY (15)
402	GKYEQYIKWPWYIWL (15)
403	EQYIKWPWYIWLGFI (15)
404	IKWPWYIWLGFIAGL (15)
405	PWYIWLGFIAGLIAI (15)
406	IWLGFIAGLIAIVMV (15)
407	GFIAGLIAIVMVTIM (15)
408	AGLIAIVMVTIMLCC (15)
409	IAIVMVTIMLCCMTS (15)
410	VMVTIMLCCMTSCCS (15)
411	TIMLCCMTSCCSCLK (15)
412	LCCMTSCCSCLKGCC (15)
413	MTSCCSCLKGCCSCG (15)
414	CCSCLKGCCSCGSCC (15)
415	CLKGCCSCGSCCKFD (15)
416	GCCSCGSCCKFDEDD (15)
417	SCGSCCKFDEDDSEP (15)
418	SCCKFDEDDSEPVLK (15)
419	KFDEDDSEPVLKGVK (15)
420	EDDSEPVLKGVKLHY (15)
421	DDSEPVLKGVKLHYT (15)

## Sheet: Array results
		week post infection								S-Protein
pos/neg	sample ID	wpi	age	sample #	sex	Symptoms	Neutralizing capacity	2nd ab	Peptide #	S-1	S-2	S-3	S-4	S-5	S-6	S-7	S-8	S-9	S-10	S-11	S-12	S-13	S-14	S-15	S-16	S-17	S-18	S-19	S-20	S-21	S-22	S-23	S-24	S-25	S-26	S-27	S-28	S-29	S-30	S-31	S-32	S-33	S-34	S-35	S-36	S-37	S-38	S-39	S-40
pos	l	14	0	1	f	mild	2196	IgA	b	0	0	0	0	0	0	0	0	0	0	b	0	0	0	0	0	0	0	0	0	0	0	0	0	0	b	b	b	0	0	0	0	0	0	0	0	0	0	0	0
pos	l	14	0	1	f	mild	2196	IgG	r	0	0	0	0	0	0	0	0	0	0	0	0	0	0	0	0	0	0	0	0	0	0	0	0	0	0	0	0	0	0	0	0	0	0	0	0	0	0	0	0
pos	l	14	0	1	f	mild	2196	IgM	g	0	0	g	g	0	0	0	0	0	0	g	g	0	0	0	0	0	0	0	0	0	0	0	g	g	g	g	g	0	0	0	0	0	0	0	0	0	0	0	0
pos	m	14	60	1	f	mild	2165	IgA	b	0	0	0	0	0	0	0	0	0	0	0	0	0	0	0	0	0	0	0	0	0	0	0	0	0	0	0	0	0	0	0	0	0	0	0	0	0	0	0	0
pos	m	14	60	1	f	mild	2165	IgG	r	0	0	0	0	0	0	0	0	0	0	0	0	0	0	0	0	0	0	0	0	0	0	0	0	0	0	0	0	0	0	0	0	0	0	0	0	0	0	0	0
pos	m	14	60	1	f	mild	2165	IgM	g	0	0	0	0	0	0	0	0	0	0	0	0	0	0	0	0	0	0	0	0	0	0	0	0	0	0	0	0	0	0	0	0	0	0	0	0	0	0	0	0
pos	u	15	37	1	f	mild	2126	IgA	b	0	0	0	0	0	0	0	0	0	0	0	0	0	0	0	0	0	0	0	0	0	0	0	0	0	0	0	0	0	0	0	0	0	0	0	0	0	0	0	0
pos	u	15	37	1	f	mild	2126	IgG	r	0	0	0	0	0	0	0	0	0	0	0	0	0	0	0	0	0	0	0	0	0	0	0	0	0	0	0	0	0	0	0	0	0	0	0	0	0	0	0	0
pos	u	15	37	1	f	mild	2126	IgM	g	0	0	0	0	0	0	0	0	0	0	0	0	0	0	0	0	0	0	0	0	0	0	0	0	0	0	0	0	0	0	0	0	0	0	0	0	0	0	0	0
pos	b	12	62	1	f	mild	1900	IgA	b	0	0	0	0	0	0	0	0	0	0	b	0	0	0	0	0	0	0	0	0	0	0	0	0	0	0	0	0	0	0	0	0	0	0	0	0	0	0	0	0
pos	b	12	62	1	f	mild	1900	IgG	r	0	0	0	0	0	0	0	0	0	0	0	0	0	0	0	0	0	0	0	0	0	0	0	0	0	0	0	0	0	0	0	0	0	0	0	0	0	0	0	0
pos	b	12	62	1	f	mild	1900	IgM	g	g	g	g	g	g	g	0	0	0	0	0	0	0	0	0	0	0	0	0	g	g	g	g	g	g	g	0	0	0	0	0	0	0	0	0	0	0	0	0	0
pos	o	17	43	1	f	mild	1873	IgA	b	0	0	0	0	0	0	0	0	0	0	0	0	0	0	0	0	0	0	0	0	0	0	0	0	0	0	0	0	0	b	b	b	0	0	0	0	0	b	b	0
pos	o	17	43	1	f	mild	1873	IgG	r	0	0	0	0	0	0	0	0	0	0	0	0	0	0	0	0	0	0	0	0	0	0	0	0	0	0	0	0	0	0	0	0	0	0	0	0	0	0	0	0
pos	o	17	43	1	f	mild	1873	IgM	g	0	0	0	0	0	0	0	0	0	0	0	0	0	0	0	0	0	0	0	0	0	0	g	g	0	0	0	0	0	0	0	0	0	0	0	0	0	0	0	0
pos	a	13	64	1	m	moderate	1848	IgA	b	0	0	0	0	0	0	0	0	0	0	0	0	0	0	0	0	0	0	0	0	0	0	0	0	0	0	0	0	0	0	0	0	0	0	0	0	0	0	0	0
pos	a	13	64	1	m	moderate	1848	IgG	r	0	0	0	0	0	0	0	0	0	0	0	0	0	0	0	0	0	0	0	0	0	0	0	0	0	0	0	0	0	0	0	0	0	0	0	0	0	0	0	0
pos	a	13	64	1	m	moderate	1848	IgM	g	0	0	0	0	0	0	0	0	0	0	0	g	g	g	g	0	0	0	0	0	0	0	g	g	g	g	0	0	0	0	0	0	0	0	0	0	0	0	0	0
pos	j	14	47	1	f	mild	1729	IgA	b	0	0	0	0	0	0	0	0	0	0	b	0	0	0	0	0	0	0	0	0	0	0	0	0	0	0	0	0	0	0	0	0	0	0	0	0	0	0	0	0
pos	j	14	47	1	f	mild	1729	IgG	r	0	0	0	0	0	0	0	0	0	0	0	0	0	0	0	0	0	0	0	0	0	0	0	0	0	0	0	0	0	0	0	0	0	0	0	0	0	0	0	0
pos	j	14	47	1	f	mild	1729	IgM	g	0	0	0	0	0	0	0	0	0	0	0	0	0	0	0	0	0	0	0	0	0	0	0	0	0	0	0	0	0	0	0	0	0	0	0	0	0	0	0	0
pos	g	13	34	1	f	mild	1729	IgA	b	0	0	0	0	0	0	0	0	0	0	b	0	0	0	0	0	0	0	0	0	0	0	0	0	0	0	0	0	0	0	0	0	0	0	0	0	0	0	0	0
pos	g	13	34	1	f	mild	1729	IgG	r	0	0	0	0	0	0	0	0	0	0	0	0	0	0	0	0	0	0	0	0	0	0	0	0	0	0	0	0	0	0	0	0	0	0	0	0	0	0	0	0
pos	g	13	34	1	f	mild	1729	IgM	g	0	0	0	0	0	0	0	0	0	0	0	0	0	0	0	0	0	0	0	0	0	0	0	0	0	0	0	0	0	0	0	0	0	0	0	0	0	0	0	0
pos	1 P	0	0	0	0	mild	1717	IgA	b	0	0	0	0	0	0	0	0	0	0	0	0	0	0	0	0	0	0	0	0	0	0	0	0	0	0	0	0	0	0	0	0	0	0	0	0	0	0	0	0
pos	1 P	0	0	0	0	mild	1717	IgG	r	0	0	0	0	0	0	0	0	0	0	0	0	0	0	0	0	0	0	0	0	0	0	0	0	0	0	0	0	0	0	0	0	0	0	0	0	0	0	0	0
pos	1 P	0	0	0	0	mild	1717	IgM	g	g	g	g	0	0	0	0	0	0	0	0	0	0	0	0	0	0	0	0	0	0	0	0	0	0	0	0	0	0	0	0	0	0	0	0	0	0	0	0	0
pos	e	14	23	1	f	asymptomatic	1704	IgA	b	0	0	0	0	0	0	0	0	0	0	0	0	0	0	0	0	0	0	0	0	0	0	0	0	0	0	0	0	0	0	0	0	0	0	0	0	0	0	0	0
pos	e	14	23	1	f	asymptomatic	1704	IgG	r	0	0	0	0	0	0	0	0	0	0	0	0	0	0	0	0	0	0	0	0	0	0	0	0	0	0	0	0	0	0	0	0	0	0	0	0	0	0	0	0
pos	e	14	23	1	f	asymptomatic	1704	IgM	g	0	0	0	0	0	0	0	0	0	0	0	0	0	0	0	0	0	0	0	0	0	0	0	0	0	0	0	0	0	0	0	0	0	0	0	0	0	0	0	0
pos	s	13	25	1	f	mild	1686	IgA	b	0	b	b	0	b	b	0	0	0	0	0	b	0	0	0	b	b	0	b	0	0	b	b	b	0	0	0	0	0	0	0	0	0	0	0	0	0	0	0	0
pos	s	13	25	1	f	mild	1686	IgG	r	0	0	0	0	0	0	0	0	0	0	0	0	0	0	0	0	0	0	0	0	0	0	0	0	0	0	0	0	0	0	0	0	0	0	0	0	0	0	0	0
pos	s	13	25	1	f	mild	1686	IgM	g	0	0	0	0	0	0	0	0	0	0	0	0	0	0	0	0	0	0	g	0	0	0	0	0	0	0	0	0	0	0	0	0	0	0	0	0	0	0	0	0
pos	p	16	29	1	0	mild	1675	IgA	b	0	0	0	0	0	0	0	0	0	0	0	0	0	0	0	0	0	0	0	0	0	0	0	0	0	0	b	b	b	0	0	0	0	0	0	0	0	0	0	0
pos	p	16	29	1	0	mild	1675	IgG	r	0	0	0	0	0	0	0	0	0	0	0	0	0	0	0	0	0	0	0	0	0	0	0	0	0	0	0	0	0	0	0	0	0	0	0	0	0	0	0	0
pos	p	16	29	1	0	mild	1675	IgM	g	0	0	0	0	0	0	0	0	0	0	0	0	0	0	0	0	0	0	0	0	0	0	0	0	0	0	0	0	0	0	0	0	0	0	0	0	0	0	0	0
pos	9 P	3	24	1	f	mild	1659	IgA	b	0	0	0	0	0	0	0	0	0	0	0	0	0	0	0	0	0	0	0	0	0	0	0	b	b	b	b	0	0	0	0	0	0	0	0	0	0	0	0	0
pos	9 P	3	24	1	f	mild	1659	IgG	r	0	0	0	0	0	0	0	0	0	0	0	0	0	0	0	0	0	0	0	0	0	0	0	0	0	0	0	0	0	0	0	0	0	0	0	0	0	0	0	0
pos	9 P	3	24	1	f	mild	1659	IgM	g	0	0	0	0	0	0	0	0	0	0	0	0	0	0	0	0	0	0	0	0	0	0	0	0	0	0	0	0	0	0	0	0	0	0	0	0	0	0	0	0
pos	c	18	85	1	m	severe	1656	IgA	b	0	0	0	0	0	0	0	0	0	0	b	0	0	0	0	0	0	0	0	0	0	0	0	0	0	0	0	0	0	0	0	0	0	0	0	0	0	0	0	0
pos	c	18	85	1	m	severe	1656	IgG	r	0	0	0	0	0	0	0	0	0	0	0	0	0	0	0	0	0	0	0	0	0	0	0	0	0	0	0	0	0	0	0	0	0	0	0	0	0	0	0	0
pos	c	18	85	1	m	severe	1656	IgM	g	0	0	0	0	0	0	0	0	g	g	g	0	0	0	0	0	0	0	0	0	0	0	0	0	0	0	0	0	0	0	0	0	0	0	0	0	0	0	0	0
pos	t	13	26	1	0	mild	1653	IgA	b	0	0	0	0	0	0	0	0	0	0	0	0	0	0	0	0	0	0	0	0	0	0	0	0	0	0	0	0	0	0	0	0	0	0	0	0	0	0	0	0
pos	t	13	26	1	0	mild	1653	IgG	r	0	0	0	0	0	0	0	0	0	0	0	0	0	0	0	0	0	0	0	0	0	0	0	0	0	0	0	0	0	0	0	0	0	0	0	0	0	0	0	0
pos	t	13	26	1	0	mild	1653	IgM	g	0	0	0	0	0	0	0	0	0	0	0	0	0	g	0	0	0	0	0	0	0	0	0	0	0	0	0	0	0	0	0	0	0	0	0	0	0	0	0	0
pos	f	15	34	1	m	moderate	1652	IgA	b	0	0	0	0	0	0	0	0	0	0	0	0	0	0	0	0	0	0	0	0	0	0	0	0	0	0	0	0	0	0	0	0	0	0	0	0	0	0	0	0
pos	f	15	34	1	m	moderate	1652	IgG	r	0	0	0	0	0	0	0	0	0	0	0	0	0	0	0	0	0	0	0	0	0	0	0	0	0	0	0	0	0	0	0	0	0	0	0	0	0	0	0	0
pos	f	15	34	1	m	moderate	1652	IgM	g	0	0	0	0	0	0	0	0	0	0	0	0	0	0	0	0	0	0	0	0	0	0	0	0	0	0	0	0	0	0	0	0	0	0	0	0	0	0	0	0
pos	s	5	25	2	f	mild	1619	IgA	b	0	0	0	0	0	0	0	0	0	0	0	0	0	0	0	0	0	0	0	0	0	0	0	0	0	0	0	0	0	0	0	0	0	0	0	0	0	0	0	0
pos	s	5	25	2	f	mild	1619	IgG	r	0	0	0	0	0	0	0	0	0	0	0	0	0	0	0	0	0	0	0	0	0	0	0	0	0	0	0	0	0	0	0	0	0	0	0	0	0	0	0	0
pos	s	5	25	2	f	mild	1619	IgM	g	0	0	0	0	0	0	0	0	0	0	0	0	0	0	0	0	0	0	0	0	0	0	0	0	0	0	0	0	0	0	0	0	0	0	0	0	0	0	0	0
pos	r	15	30	1	0	mild	1601	IgA	b	0	0	0	0	0	0	0	0	0	0	0	0	0	0	0	0	0	0	0	0	0	0	0	0	b	b	b	b	0	0	0	0	0	0	0	0	0	0	0	0
pos	r	15	30	1	0	mild	1601	IgG	r	0	0	0	0	0	0	0	0	0	0	0	0	0	0	0	0	0	0	0	0	0	0	0	0	0	0	0	0	0	0	0	0	0	0	0	0	0	0	0	0
pos	r	15	30	1	0	mild	1601	IgM	g	g	g	g	g	0	0	0	0	0	0	0	0	0	0	0	0	0	0	0	0	0	0	0	g	g	g	g	g	0	0	0	0	0	0	0	0	0	0	0	g
pos	10 P	0	0	0	0	mild	1556	IgA	b	0	0	0	0	0	0	0	0	0	0	0	0	0	0	0	0	0	0	0	0	0	0	0	0	0	0	b	b	b	0	0	0	0	0	0	0	0	0	0	0
pos	10 P	0	0	0	0	mild	1556	IgG	r	0	0	0	0	0	0	0	r	r	0	0	0	0	0	0	0	0	0	0	0	0	0	0	0	0	0	0	0	0	0	0	0	0	0	0	0	0	0	0	0
pos	10 P	0	0	0	0	mild	1556	IgM	g	0	0	0	0	0	0	0	0	0	0	0	0	0	0	0	0	0	0	0	0	0	0	0	0	0	0	0	0	0	0	0	0	0	0	0	0	0	0	0	0
pos	l	4	0	2	f	mild	1551	IgA	b	0	0	0	0	0	0	0	0	0	0	b	0	0	0	0	0	0	0	0	0	0	0	0	b	b	b	b	b	0	0	0	0	0	0	0	0	0	0	0	0
pos	l	4	0	2	f	mild	1551	IgG	r	0	0	0	0	0	0	0	0	0	0	0	0	0	0	0	0	0	0	0	0	0	0	0	0	0	0	0	0	0	0	0	0	0	0	0	0	0	0	0	0
pos	l	4	0	2	f	mild	1551	IgM	g	g	g	g	g	0	0	0	0	0	0	0	0	0	0	0	0	0	0	0	0	0	0	0	g	g	g	g	g	0	0	0	0	0	0	0	0	0	0	0	0
pos	h	14	37	1	m	mild	1548	IgA	b	b	0	0	0	0	0	0	0	0	0	b	0	0	0	0	0	0	0	0	0	0	0	0	0	b	0	b	0	0	0	0	0	0	0	0	0	0	0	0	0
pos	h	14	37	1	m	mild	1548	IgG	r	0	0	0	0	0	0	0	0	0	0	0	0	0	0	0	0	0	0	0	0	0	0	0	0	0	0	0	0	0	0	0	0	0	0	0	0	0	0	0	0
pos	h	14	37	1	m	mild	1548	IgM	g	0	0	0	0	0	0	0	0	0	0	0	0	0	0	0	0	0	0	g	g	g	0	0	0	0	0	g	0	0	0	0	g	g	0	g	0	0	0	0	0
pos	2 P	0	0	0	0	mild	1515	IgA	b	0	0	0	0	0	0	0	0	0	0	0	0	0	0	0	0	0	0	0	0	0	0	0	0	0	0	0	0	0	0	0	0	0	0	0	0	0	0	0	0
pos	2 P	0	0	0	0	mild	1515	IgG	r	0	0	0	0	0	0	0	0	0	0	0	0	0	0	0	0	0	0	0	0	0	0	0	0	0	0	0	0	0	0	0	0	0	0	0	0	0	0	0	0
pos	2 P	0	0	0	0	mild	1515	IgM	g	0	0	0	0	0	0	0	0	0	0	0	0	0	0	0	0	0	0	0	0	0	0	0	0	0	0	0	0	0	0	0	0	0	0	0	0	0	0	0	0
pos	e	2	23	4	f	asymptomatic	1470	IgA	b	0	0	0	0	0	0	0	0	0	0	0	0	0	0	0	0	0	0	0	0	0	0	0	0	0	0	0	0	0	0	0	0	0	0	0	0	0	0	0	0
pos	e	2	23	4	f	asymptomatic	1470	IgG	r	0	0	0	0	0	0	0	0	0	0	0	0	0	0	0	0	0	0	0	0	0	0	0	0	0	0	0	0	0	0	0	0	0	0	0	0	0	0	0	0
pos	e	2	23	4	f	asymptomatic	1470	IgM	g	0	0	0	0	0	0	0	0	0	0	0	0	0	0	0	0	0	0	0	0	0	0	0	0	0	0	0	0	0	0	0	0	0	0	0	0	0	0	0	0
pos	a	6	64	2	m	moderate	1459	IgA	b	0	0	0	0	0	0	0	0	0	0	0	0	0	0	0	0	0	0	0	0	0	0	0	0	0	0	0	0	0	0	0	0	0	0	0	0	0	0	0	0
pos	a	6	64	2	m	moderate	1459	IgG	r	0	0	0	0	0	0	0	0	0	0	0	r	0	0	0	0	0	0	0	0	0	0	0	0	0	0	0	0	0	0	0	0	0	0	0	0	0	0	0	0
pos	a	6	64	2	m	moderate	1459	IgM	g	0	0	0	0	0	0	0	0	0	0	0	g	g	g	g	0	0	0	0	0	0	g	g	g	g	g	0	0	0	0	0	0	0	0	0	0	0	0	0	0
pos	11 P	3	55	1	m	mild	1426	IgA	b	0	0	0	0	0	0	0	0	0	0	b	0	0	0	0	0	0	0	0	0	0	0	0	0	0	0	0	0	0	0	0	0	0	0	0	0	0	0	0	0
pos	11 P	3	55	1	m	mild	1426	IgG	r	0	0	0	0	0	0	0	0	0	0	0	0	0	0	0	0	0	0	0	0	0	0	0	0	0	0	0	0	0	0	0	0	0	0	0	0	0	0	0	0
pos	11 P	3	55	1	m	mild	1426	IgM	g	g	g	g	0	0	0	0	0	0	0	0	0	0	0	0	0	0	0	0	0	0	0	0	0	0	0	0	0	0	0	0	0	0	0	0	0	0	0	0	0
pos	a	4	64	4	m	moderate	1423	IgA	b	0	0	0	0	0	0	0	0	0	0	0	0	0	0	0	0	0	0	0	0	0	b	b	b	b	0	0	0	0	0	0	0	0	0	0	0	0	0	0	0
pos	a	4	64	4	m	moderate	1423	IgG	r	0	0	0	0	0	0	0	0	0	0	0	0	0	0	0	0	0	0	0	0	0	0	0	0	0	0	0	0	0	0	0	0	0	0	0	0	0	0	0	0
pos	a	4	64	4	m	moderate	1423	IgM	g	0	0	0	0	0	0	0	0	0	0	0	g	g	g	g	0	0	0	0	0	0	g	g	g	g	g	0	0	0	0	0	0	0	0	0	0	0	0	0	0
pos	7 P	3	39	1	f	mild	1403	IgA	b	0	0	0	0	0	0	0	0	0	0	0	0	0	0	0	0	0	0	0	0	0	0	0	0	0	0	0	0	0	0	0	0	0	0	0	0	0	0	0	0
pos	7 P	3	39	1	f	mild	1403	IgG	r	0	0	0	0	0	0	0	0	0	0	0	0	0	0	0	0	0	0	0	0	0	0	0	0	0	0	0	0	0	0	0	0	0	0	0	0	0	0	0	0
pos	7 P	3	39	1	f	mild	1403	IgM	g	0	0	0	0	0	g	0	0	0	0	0	0	0	0	0	0	0	0	0	0	0	0	0	0	0	0	0	0	0	0	0	0	0	0	0	0	0	0	0	0
pos	8 P	3	58	1	f	mild	1400	IgA	b	0	0	0	0	0	0	0	0	0	0	0	0	0	0	0	0	0	0	0	0	0	0	0	0	0	0	0	0	0	0	0	0	0	0	0	0	0	0	0	0
pos	8 P	3	58	1	f	mild	1400	IgG	r	0	0	0	0	0	0	0	0	0	0	0	0	0	0	0	0	0	0	0	0	0	0	0	0	0	0	0	0	0	0	0	0	0	0	0	0	0	0	0	0
pos	8 P	3	58	1	f	mild	1400	IgM	g	0	0	0	0	0	0	0	0	0	0	0	0	0	0	0	0	0	0	0	0	0	0	0	0	0	0	0	0	0	0	0	0	0	0	0	0	0	0	0	0
pos	6 P	0	0	0	0	mild	1399	IgA	b	0	0	0	0	0	0	0	0	0	0	0	0	0	0	0	0	0	0	0	0	0	0	0	0	0	0	0	0	0	0	0	0	0	0	0	0	0	0	0	0
pos	6 P	0	0	0	0	mild	1399	IgG	r	0	0	0	0	0	0	0	0	0	0	0	0	0	0	0	0	0	0	0	0	0	0	0	0	0	0	0	0	0	0	0	0	0	0	0	0	0	0	0	0
pos	6 P	0	0	0	0	mild	1399	IgM	g	0	0	0	0	0	0	0	0	0	0	0	0	0	0	0	0	0	0	0	0	0	0	0	0	g	g	g	g	0	0	0	0	0	0	0	0	0	0	0	0
pos	16 P	3	55	1	m	mild	1390	IgA	b	0	0	0	0	0	0	0	0	0	0	0	0	0	0	0	0	0	0	0	0	0	b	b	b	b	0	0	0	0	0	0	0	0	0	0	0	0	0	0	0
pos	16 P	3	55	1	m	mild	1390	IgG	r	0	0	0	0	0	0	0	0	0	0	0	0	0	0	0	0	0	0	0	0	0	0	0	0	0	0	0	0	0	0	0	0	0	0	0	0	0	0	0	0
pos	16 P	3	55	1	m	mild	1390	IgM	g	0	0	0	0	0	0	0	0	0	0	0	0	0	0	0	0	0	0	0	0	0	g	g	g	g	0	0	0	0	0	0	0	0	0	0	0	0	0	0	0
pos	15 P	3	48	1	f	mild	1380	IgA	b	0	0	0	0	0	0	0	0	0	0	0	0	0	0	0	0	0	0	0	0	0	0	0	0	0	0	0	0	0	0	0	0	0	0	0	0	0	0	0	0
pos	15 P	3	48	1	f	mild	1380	IgG	r	0	0	0	0	0	0	0	0	0	0	0	0	0	0	0	0	0	0	0	0	0	0	0	0	0	0	0	0	0	0	0	0	0	0	0	0	0	0	0	0
pos	15 P	3	48	1	f	mild	1380	IgM	g	0	0	0	0	0	0	0	0	0	0	0	g	g	g	g	g	0	0	0	0	0	0	0	0	0	0	0	0	0	0	0	0	0	0	0	0	0	0	0	0
pos	13 P	3	35	1	m	mild	1378	IgA	b	0	0	0	0	0	0	0	0	0	0	0	0	0	0	0	0	0	0	0	0	0	0	0	0	0	0	0	0	0	0	0	0	0	0	0	0	0	0	0	0
pos	13 P	3	35	1	m	mild	1378	IgG	r	0	0	0	0	0	0	0	0	0	0	0	0	0	0	0	0	0	0	0	0	0	0	0	0	0	0	0	0	0	0	0	0	0	0	0	0	0	0	0	0
pos	13 P	3	35	1	m	mild	1378	IgM	g	0	0	0	0	0	0	0	0	0	0	0	0	0	0	0	0	0	0	0	0	0	0	0	0	0	0	0	0	0	0	0	0	0	0	0	0	0	0	0	0
pos	e	4	23	3	f	asymptomatic	1360	IgA	b	0	0	0	0	0	0	0	0	0	0	0	0	0	0	0	0	0	0	0	0	0	0	0	0	0	0	0	0	0	0	0	0	0	0	0	0	0	0	0	0
pos	e	4	23	3	f	asymptomatic	1360	IgG	r	0	0	0	0	0	0	0	0	0	0	0	0	0	0	0	0	0	0	0	0	0	0	0	0	0	0	0	0	0	0	0	0	0	0	0	0	0	0	0	0
pos	e	4	23	3	f	asymptomatic	1360	IgM	g	0	0	0	0	0	0	0	0	0	0	0	0	0	0	0	0	0	0	0	0	0	0	0	0	0	0	0	0	0	0	0	0	0	0	0	0	0	0	0	0
pos	b	6	62	2	f	mild	1355	IgA	b	0	0	0	0	0	0	0	0	0	0	b	0	0	0	0	0	0	0	0	0	0	0	0	0	0	0	0	0	0	0	0	0	0	0	0	0	0	0	0	0
pos	b	6	62	2	f	mild	1355	IgG	r	0	0	0	0	0	0	0	0	0	0	0	0	0	0	0	0	0	0	0	0	0	0	0	0	0	0	0	0	0	0	0	0	0	0	0	0	0	0	0	0
pos	b	6	62	2	f	mild	1355	IgM	g	0	0	0	0	0	0	0	0	0	0	0	0	0	0	0	0	0	0	0	0	0	g	g	g	g	g	0	0	0	0	0	0	0	0	0	0	0	0	0	0
pos	m	3	60	3	f	mild	1352	IgA	b	0	0	0	0	0	0	0	0	0	0	b	0	0	0	0	0	0	0	0	0	0	0	0	0	0	0	0	0	0	0	0	0	0	0	0	0	0	0	0	0
pos	m	3	60	3	f	mild	1352	IgG	r	0	0	0	0	0	0	0	0	0	0	0	0	0	0	0	0	0	0	0	0	0	0	0	0	0	0	0	0	0	0	0	0	0	0	0	0	0	0	0	0
pos	m	3	60	3	f	mild	1352	IgM	g	0	0	0	0	0	0	0	0	0	0	0	0	0	0	0	0	0	0	0	0	0	0	0	0	0	0	0	0	0	0	0	0	0	0	0	0	0	0	0	0
pos	t	5	26	2	0	mild	1350	IgA	b	0	0	0	0	0	0	0	0	0	0	b	b	0	0	0	0	0	0	0	0	0	0	0	0	0	0	0	0	0	0	0	0	0	0	0	0	0	0	0	0
pos	t	5	26	2	0	mild	1350	IgG	r	0	0	0	0	0	0	0	0	0	0	0	0	0	0	0	0	0	0	0	0	0	0	0	0	0	0	0	0	0	0	0	0	0	0	0	0	0	0	0	0
pos	t	5	26	2	0	mild	1350	IgM	g	0	0	0	0	0	0	0	0	0	0	0	0	0	g	0	0	0	0	0	0	0	0	0	0	0	0	0	0	0	0	0	0	0	0	0	0	0	0	0	0
pos	e	6	23	2	f	asymptomatic	1349	IgA	b	0	0	0	0	0	0	0	0	0	0	0	0	0	0	0	0	0	0	0	0	0	0	0	0	0	0	0	0	0	0	0	0	0	0	0	0	0	0	b	0
pos	e	6	23	2	f	asymptomatic	1349	IgG	r	0	0	0	0	0	0	0	0	0	0	0	0	0	0	0	0	0	0	0	0	0	0	0	0	0	0	0	0	0	0	0	0	0	0	0	0	0	0	r	0
pos	e	6	23	2	f	asymptomatic	1349	IgM	g	0	0	0	0	0	0	0	0	g	g	g	0	0	0	0	0	0	0	0	0	0	0	0	0	0	0	0	0	0	0	0	0	0	0	0	0	0	0	0	0
pos	b	3	62	4	f	mild	1343	IgA	b	0	0	0	0	0	0	0	0	0	0	0	0	0	0	0	0	0	0	0	0	0	0	0	0	0	0	0	0	0	0	0	0	0	0	0	0	0	0	0	0
pos	b	3	62	4	f	mild	1343	IgG	r	0	0	0	0	0	0	0	0	0	0	0	0	0	0	0	0	0	0	0	0	0	0	0	0	0	0	0	0	0	0	0	0	0	0	0	0	0	0	0	0
pos	b	3	62	4	f	mild	1343	IgM	g	0	0	0	0	0	0	0	0	0	0	0	0	0	0	0	0	0	0	0	0	0	0	0	0	0	0	0	0	0	0	0	0	0	0	0	0	0	0	0	0
pos	h	2	37	4	m	mild	1324	IgA	b	0	0	0	0	0	0	0	0	0	0	b	b	0	0	0	0	0	0	0	0	0	0	0	0	b	0	0	b	0	0	0	0	0	0	0	0	0	0	0	0
pos	h	2	37	4	m	mild	1324	IgG	r	0	0	0	0	0	0	0	0	0	0	0	0	0	0	0	0	0	0	0	0	0	0	0	0	0	0	0	r	0	0	0	0	0	0	0	0	0	0	0	0
pos	h	2	37	4	m	mild	1324	IgM	g	0	0	0	0	0	0	0	0	0	0	0	0	0	0	0	0	g	g	g	g	g	g	g	g	0	0	0	0	0	0	0	g	g	g	g	0	0	0	0	0
pos	b	4	62	3	f	mild	1333	IgA	b	0	0	0	0	0	0	0	0	0	0	b	0	0	0	0	0	0	0	0	0	0	0	0	0	0	0	0	0	0	0	0	0	0	0	0	0	0	0	0	0
pos	b	4	62	3	f	mild	1333	IgG	r	0	0	0	0	0	0	0	0	0	0	0	0	0	0	0	0	0	0	0	0	0	0	0	0	0	0	0	0	0	0	0	0	0	0	0	0	0	0	0	0
pos	b	4	62	3	f	mild	1333	IgM	g	0	0	0	0	0	0	0	0	0	0	0	0	0	0	0	0	0	0	0	0	0	0	0	0	g	g	0	0	0	0	0	0	0	0	0	0	0	0	0	0
pos	o	4	43	2	f	mild	1332	IgA	b	0	0	0	0	0	0	0	0	0	0	0	0	0	0	0	0	0	0	0	0	0	0	0	0	0	0	0	0	0	0	0	0	0	0	0	0	0	0	0	0
pos	o	4	43	2	f	mild	1332	IgG	r	0	0	0	0	0	0	0	0	0	0	0	0	0	0	0	0	0	0	0	0	0	0	0	0	0	0	0	0	0	0	0	0	0	0	0	0	0	0	0	0
pos	o	4	43	2	f	mild	1332	IgM	g	0	0	0	0	0	0	0	0	0	0	0	0	0	0	0	0	0	0	0	0	0	0	0	0	0	0	0	0	0	0	0	0	0	0	0	0	0	0	0	0
pos	h	5	37	2	m	mild	1335	IgA	b	0	0	0	0	0	0	0	0	0	0	0	0	0	0	0	0	0	0	0	0	0	0	0	0	0	0	0	0	0	0	0	0	0	0	0	0	0	0	0	0
pos	h	5	37	2	m	mild	1335	IgG	r	0	0	0	0	0	0	0	0	0	0	0	0	0	0	0	0	0	0	0	0	0	0	0	0	0	0	0	0	0	0	0	0	0	0	0	0	0	0	0	0
pos	h	5	37	2	m	mild	1335	IgM	g	0	0	0	0	0	0	0	0	0	0	0	0	0	0	0	0	0	g	0	g	g	0	0	0	0	0	0	g	g	0	0	0	0	0	0	0	0	0	0	0
pos	5 P	3	43	1	f	mild	1324	IgA	b	0	0	0	0	0	0	0	0	0	0	0	0	0	0	0	0	0	0	0	0	0	0	0	0	0	0	0	0	0	0	0	0	0	0	0	0	0	0	0	0
pos	5 P	3	43	1	f	mild	1324	IgG	r	0	0	0	0	0	0	0	0	0	0	0	0	0	0	0	0	0	0	0	0	0	0	0	0	0	0	0	0	0	0	0	0	0	0	0	0	0	0	0	0
pos	5 P	3	43	1	f	mild	1324	IgM	g	0	0	0	0	0	0	0	0	0	0	0	0	0	0	0	0	0	0	0	0	0	0	0	0	0	0	0	0	0	0	0	0	0	0	0	0	0	0	0	0
pos	a	5	64	3	m	moderate	1324	IgA	b	0	0	0	0	0	0	0	0	0	0	0	b	0	b	0	0	0	0	0	0	0	0	0	b	b	b	0	0	0	0	0	0	0	0	0	0	0	0	b	0
pos	a	5	64	3	m	moderate	1324	IgG	r	0	0	0	0	0	0	0	0	0	0	0	0	0	0	0	0	0	0	0	0	0	0	0	0	0	0	0	0	0	0	0	0	0	0	0	0	0	0	0	0
pos	a	5	64	3	m	moderate	1324	IgM	g	0	0	0	0	0	0	0	0	0	0	0	g	g	g	g	0	0	0	0	0	0	g	g	g	g	g	0	0	0	0	0	0	0	0	0	0	0	g	g	0
pos	h	3	37	3	m	mild	1243	IgA	b	0	0	0	0	0	0	0	0	0	0	0	0	0	0	0	0	0	0	0	0	0	0	0	0	0	0	0	0	0	0	0	0	0	0	0	0	0	0	0	0
pos	h	3	37	3	m	mild	1243	IgG	r	0	0	0	0	0	0	0	0	0	0	0	0	0	0	0	0	0	0	0	0	0	0	0	0	0	0	0	0	0	0	0	0	0	0	0	0	0	0	0	0
pos	h	3	37	3	m	mild	1243	IgM	g	0	0	0	0	0	0	0	0	0	0	0	0	0	0	0	0	0	0	0	0	0	0	0	0	0	0	0	0	0	0	0	0	0	0	0	0	0	0	0	0
pos	i	4	27	1	f	mild	1315	IgA	b	0	0	0	0	0	0	0	0	0	0	0	0	0	0	0	0	0	0	0	0	0	0	0	0	0	0	0	0	0	0	0	0	0	0	0	0	0	0	0	0
pos	i	4	27	1	f	mild	1315	IgG	r	0	0	0	0	0	0	0	0	0	0	0	0	0	0	0	0	0	0	0	0	0	0	0	0	0	0	0	0	0	0	0	0	0	0	0	0	0	0	0	0
pos	i	4	27	1	f	mild	1315	IgM	g	0	0	0	0	0	0	0	0	0	0	0	0	0	0	0	0	0	0	0	0	0	0	0	0	0	0	0	0	0	0	0	0	0	0	0	0	0	0	0	0
pos	i	2	27	2	f	mild	1310	IgA	b	0	0	0	b	b	0	0	0	0	0	0	0	0	0	0	0	0	0	0	0	0	0	0	0	0	0	0	0	0	0	0	0	0	0	0	0	0	0	0	0
pos	i	2	27	2	f	mild	1310	IgG	r	0	0	0	0	0	0	0	0	0	0	0	0	0	0	0	0	0	0	0	0	0	0	0	0	0	0	0	0	0	0	0	0	0	0	0	0	0	0	0	0
pos	i	2	27	2	f	mild	1310	IgM	g	0	0	0	0	0	0	0	0	0	0	0	0	0	0	0	0	0	0	0	0	0	0	0	0	0	0	0	0	0	0	0	0	0	0	0	0	0	0	0	0
pos	j	5	47	2	f	mild	1309	IgA	b	0	0	0	0	0	0	0	0	0	0	0	0	0	0	0	0	0	0	0	0	0	0	0	0	0	0	0	0	0	0	0	0	0	0	0	0	0	0	0	0
pos	j	5	47	2	f	mild	1309	IgG	r	0	0	0	0	0	0	0	0	0	0	0	0	0	0	0	0	0	0	0	0	0	0	0	0	0	0	0	0	0	0	0	0	0	0	0	0	0	0	0	0
pos	j	5	47	2	f	mild	1309	IgM	g	0	0	0	0	0	0	0	0	0	0	0	0	0	0	0	0	0	0	0	0	g	g	g	g	g	g	0	0	0	0	0	0	0	0	0	0	0	0	0	0
pos	d	6	73	1	m	critical	1303	IgA	b	b	b	b	0	0	0	0	0	0	0	b	b	0	0	0	0	0	0	0	0	0	0	b	b	b	0	0	0	0	0	0	0	0	0	0	0	0	0	0	0
pos	d	6	73	1	m	critical	1303	IgG	r	0	0	0	0	0	0	0	0	0	0	0	0	0	0	0	0	0	0	0	0	0	0	0	0	0	0	0	0	0	0	0	0	0	0	0	0	0	0	0	0
pos	d	6	73	1	m	critical	1303	IgM	g	0	0	0	0	0	0	0	0	0	0	0	0	0	0	0	0	0	0	0	0	0	0	0	0	0	0	0	0	0	0	0	0	0	0	0	0	0	0	0	0
pos	u	7	37	2	f	mild	1301	IgA	b	0	0	0	0	0	0	0	0	0	0	0	0	0	0	0	0	0	0	0	0	0	0	0	0	0	0	0	0	0	0	0	0	0	0	0	0	0	0	0	0
pos	u	7	37	2	f	mild	1301	IgG	r	0	0	0	0	0	0	0	0	0	0	0	0	0	0	0	0	0	0	0	0	0	0	0	0	0	0	0	0	0	0	0	0	0	0	0	0	0	0	0	0
pos	u	7	37	2	f	mild	1301	IgM	g	0	0	0	0	0	0	0	0	0	0	0	0	0	0	0	0	0	0	0	0	0	0	0	0	0	0	0	0	0	0	0	0	0	0	0	0	0	0	0	0
pos	m	5	60	2	f	mild	1300	IgA	b	0	0	0	0	0	0	0	0	0	0	0	0	0	0	0	0	0	0	0	0	b	0	0	0	0	0	0	0	0	0	0	0	0	0	0	0	0	0	0	0
pos	m	5	60	2	f	mild	1300	IgG	r	0	0	0	0	0	0	0	0	0	0	0	0	0	0	0	0	0	0	0	0	0	0	0	0	0	0	0	0	0	0	0	0	0	0	0	0	0	0	0	0
pos	m	5	60	2	f	mild	1300	IgM	g	0	0	0	0	0	0	0	0	0	0	g	0	0	0	0	0	0	0	0	0	0	0	0	0	0	0	0	0	0	0	0	0	0	0	0	0	0	0	0	0
pos	12 P	3	27	1	m	mild	1296	IgA	b	0	0	0	0	0	0	0	0	0	0	0	0	0	0	0	0	0	0	0	0	0	0	0	0	0	0	0	0	0	0	0	0	0	0	0	0	0	0	0	0
pos	12 P	3	27	1	m	mild	1296	IgG	r	0	0	0	0	0	0	0	0	0	0	0	0	0	0	0	0	0	0	0	0	0	0	0	0	0	0	0	0	0	0	0	0	0	0	0	0	0	0	0	0
pos	12 P	3	27	1	m	mild	1296	IgM	g	0	g	0	g	0	0	0	0	0	0	0	0	0	0	0	0	0	0	0	g	g	0	0	g	0	0	0	0	0	0	0	0	g	g	0	g	0	0	0	0
pos	j	3	47	3	f	mild	1290	IgA	b	0	0	0	0	0	0	0	0	0	0	0	0	0	0	0	0	0	0	0	0	0	0	0	0	0	0	0	0	0	0	0	0	0	0	0	0	0	0	0	0
pos	j	3	47	3	f	mild	1290	IgG	r	0	0	0	0	0	0	0	0	0	0	0	0	0	0	0	0	0	0	0	0	0	0	0	0	0	0	0	0	0	0	0	0	0	0	0	0	0	0	0	0
pos	j	3	47	3	f	mild	1290	IgM	g	0	0	0	0	0	0	0	0	0	0	0	0	0	0	0	0	0	0	0	0	0	0	0	0	0	0	0	0	0	0	0	0	0	0	0	0	0	0	0	0
pos	n	3	42	0	m	moderate	1290	IgA	b	0	0	0	0	0	0	0	0	0	0	b	b	0	0	0	0	0	0	0	0	0	b	b	b	0	0	0	0	0	0	0	0	0	0	0	0	0	0	0	0
pos	n	3	42	0	m	moderate	1290	IgG	r	0	0	0	0	0	0	0	0	0	0	0	0	0	0	0	0	0	0	0	0	0	0	0	0	0	0	0	0	0	0	0	0	0	0	0	0	0	0	0	0
pos	n	3	42	0	m	moderate	1290	IgM	g	0	0	0	0	0	0	0	0	0	0	0	0	0	0	0	0	0	0	0	0	0	g	g	g	0	0	0	0	0	0	0	0	0	0	0	0	0	0	0	0
pos	p	8	29	2	0	mild	1288	IgA	b	0	0	0	0	0	0	0	0	0	0	0	0	0	0	0	0	0	0	0	0	0	0	0	0	0	b	b	b	0	0	0	0	0	0	0	0	0	0	0	0
pos	p	8	29	2	0	mild	1288	IgG	r	0	0	0	0	0	0	0	0	0	0	0	0	0	0	0	0	0	0	0	0	0	0	0	0	0	0	0	0	0	0	0	0	0	0	0	0	0	0	0	0
pos	p	8	29	2	0	mild	1288	IgM	g	0	0	0	0	0	0	0	0	0	0	0	0	0	0	0	0	0	0	0	0	0	0	0	0	0	0	0	0	0	0	0	0	0	0	0	0	0	0	0	0
pos	g	4	34	2	f	mild	1281	IgA	b	0	0	0	0	0	0	0	0	0	0	0	0	0	0	0	0	0	0	0	0	0	0	0	0	0	0	0	0	0	0	0	0	0	0	0	0	0	0	0	0
pos	g	4	34	2	f	mild	1281	IgG	r	0	0	0	0	0	0	0	0	0	0	0	0	0	0	0	0	0	0	0	0	0	0	0	0	0	0	0	0	0	0	0	0	0	0	0	0	0	0	0	0
pos	g	4	34	2	f	mild	1281	IgM	g	0	0	0	0	0	0	0	0	0	0	0	0	0	0	0	0	0	0	0	0	0	0	0	0	0	0	0	0	0	0	0	0	0	0	0	0	0	0	0	0
pos	14 P	3	40	1	m	mild	1280	IgA	b	0	0	0	0	0	0	0	0	0	0	0	0	0	0	0	0	0	0	0	0	0	0	0	0	0	0	0	0	0	0	0	0	0	0	0	0	0	0	0	0
pos	14 P	3	40	1	m	mild	1280	IgG	r	0	0	0	0	0	0	0	0	0	0	0	0	0	0	0	0	0	0	0	0	0	0	0	0	0	0	0	0	0	0	0	0	0	0	0	0	0	0	0	0
pos	14 P	3	40	1	m	mild	1280	IgM	g	g	g	0	0	0	g	0	0	0	0	0	0	0	0	0	0	0	0	0	0	0	0	0	0	0	0	0	0	0	0	0	0	0	0	0	0	0	0	0	0
pos	g	2	34	3	f	mild	1279	IgA	b	0	0	0	0	0	0	0	0	0	0	0	0	0	0	0	0	0	0	0	0	0	0	0	0	0	0	0	0	0	0	0	0	0	0	0	0	0	0	0	0
pos	g	2	34	3	f	mild	1279	IgG	r	0	0	0	0	0	0	0	0	0	0	0	0	0	0	0	0	0	0	0	0	0	0	0	0	0	0	0	0	0	0	0	0	0	0	0	0	0	0	0	0
pos	g	2	34	3	f	mild	1279	IgM	g	0	0	0	0	0	0	0	0	0	0	0	0	0	0	0	0	0	0	0	0	0	0	0	0	0	0	0	0	0	0	0	0	0	0	0	0	0	0	0	0
pos	f	2	34	4	m	moderate	1278	IgA	b	0	0	0	0	0	0	0	0	0	0	b	b	0	0	0	0	0	0	0	0	0	0	0	0	0	0	0	0	0	0	0	0	0	0	0	0	0	0	0	0
pos	f	2	34	4	m	moderate	1278	IgG	r	0	0	0	0	0	0	0	0	0	0	0	0	0	0	0	0	0	0	0	0	0	0	0	0	0	0	0	0	0	0	0	0	0	0	0	0	0	0	0	0
pos	f	2	34	4	m	moderate	1278	IgM	g	0	0	0	0	0	0	0	0	0	0	0	0	0	0	0	0	0	0	0	0	0	0	0	0	0	0	0	0	0	0	0	0	0	0	0	0	0	0	0	0
pos	4 P	3	62	1	m	mild	1272	IgA	b	0	0	0	0	0	0	0	0	0	0	b	b	0	0	0	0	0	0	0	0	0	0	0	0	0	0	0	0	0	0	0	0	0	0	0	0	0	0	0	0
pos	4 P	3	62	1	m	mild	1272	IgG	r	0	0	0	0	0	0	0	0	0	0	0	0	0	0	0	0	0	0	0	0	0	0	0	0	0	0	0	0	0	0	0	0	0	0	0	0	0	0	0	0
pos	4 P	3	62	1	m	mild	1272	IgM	g	0	0	0	0	0	0	0	0	g	0	0	0	0	0	0	0	0	0	0	0	0	0	0	0	g	g	0	0	0	0	0	0	0	0	0	0	0	0	0	0
pos	r	7	30	2	0	mild	1266	IgA	b	b	b	0	0	0	0	0	0	0	0	0	0	0	0	0	0	0	0	0	0	0	0	0	0	0	b	b	b	0	0	0	0	0	0	0	0	0	0	0	0
pos	r	7	30	2	0	mild	1266	IgG	r	0	0	0	0	0	0	0	0	0	0	0	0	0	0	0	0	0	0	0	0	0	0	0	0	0	0	0	0	0	0	0	0	0	0	0	0	0	0	0	0
pos	r	7	30	2	0	mild	1266	IgM	g	0	g	g	g	0	0	0	0	0	g	g	g	0	0	0	g	0	0	0	0	g	0	g	g	0	g	g	g	0	0	0	0	0	0	0	0	0	0	0	g
pos	c	6	85	2	m	severe	1234	IgA	b	0	0	0	0	0	0	0	0	0	0	0	0	0	0	0	0	0	0	0	0	0	0	0	0	0	0	0	0	0	0	0	0	0	0	0	0	0	0	0	0
pos	c	6	85	2	m	severe	1234	IgG	r	0	0	0	0	0	0	0	0	0	0	0	0	0	0	0	0	0	0	0	0	0	0	0	0	0	0	0	0	0	0	0	0	0	0	0	0	0	0	0	0
pos	c	6	85	2	m	severe	1234	IgM	g	0	0	0	0	0	0	0	0	0	0	0	0	0	0	0	0	0	0	0	0	g	0	0	0	0	0	0	0	0	0	0	0	0	0	g	0	0	0	g	0
pos	f	3	34	3	m	moderate	1214	IgA	b	0	0	0	0	b	b	0	0	0	0	0	0	0	0	0	0	0	0	0	0	0	0	0	0	0	0	0	0	0	0	0	0	0	0	0	0	0	0	0	0
pos	f	3	34	3	m	moderate	1214	IgG	r	0	0	0	0	0	0	0	0	0	0	0	0	0	0	0	0	0	0	0	0	0	0	0	0	0	0	0	0	0	0	0	0	0	0	0	0	0	0	0	0
pos	f	3	34	3	m	moderate	1214	IgM	g	0	0	0	0	0	0	0	0	0	0	0	0	0	0	0	0	0	0	0	0	0	0	0	0	0	0	0	0	0	0	0	0	0	0	0	0	0	0	0	0
pos	f	6	34	2	m	moderate	1185	IgA	b	0	0	0	0	0	0	0	0	0	0	0	0	0	0	0	0	0	0	0	0	0	0	0	0	0	0	0	0	0	0	0	0	0	0	0	0	0	0	0	0
pos	f	6	34	2	m	moderate	1185	IgG	r	0	0	0	0	0	0	0	0	0	0	0	0	0	0	0	0	0	0	0	0	0	0	0	0	0	0	0	0	0	0	0	0	0	0	0	0	0	0	0	0
pos	f	6	34	2	m	moderate	1185	IgM	g	0	0	0	0	0	0	0	0	0	0	0	0	0	0	0	0	0	0	0	0	0	0	0	0	g	g	0	0	0	0	0	0	0	0	0	0	0	0	0	0
pos	h	1	37	5	m	mild	941	IgA	b	0	0	0	0	0	0	0	0	0	0	0	0	0	0	0	0	0	0	0	0	0	0	0	0	0	0	0	b	0	0	0	0	0	0	0	0	0	0	0	0
pos	h	1	37	5	m	mild	941	IgG	r	0	0	0	0	0	0	0	r	r	0	0	0	0	0	0	0	0	0	0	0	0	0	0	0	0	0	0	r	0	0	0	0	0	0	0	0	0	0	0	0
pos	h	1	37	5	m	mild	941	IgM	g	0	0	0	0	0	0	0	0	0	0	0	0	0	0	0	0	0	0	0	0	0	0	0	0	0	0	0	0	0	0	0	0	0	0	0	0	0	0	0	0
pos	3 P	3	16	1	f	mild	867	IgA	b	0	0	0	0	0	0	0	0	0	0	b	0	0	0	0	0	0	0	0	0	0	0	0	0	0	0	0	0	0	0	0	0	0	0	0	0	0	0	0	0
pos	3 P	3	16	1	f	mild	867	IgG	r	0	0	0	0	0	0	0	0	0	0	0	0	0	0	0	0	0	0	0	0	0	0	0	0	0	0	0	0	0	0	0	0	0	0	0	0	0	0	0	0
pos	3 P	3	16	1	f	mild	867	IgM	g	0	0	0	0	0	0	0	0	0	0	0	0	0	0	0	0	0	0	0	0	0	0	0	0	0	0	0	0	0	0	0	0	0	0	0	0	0	0	0	0
pos	q	7	26	0	0	mild	711	IgA	b	0	0	0	0	0	0	0	0	0	0	0	0	0	0	0	0	0	0	0	0	0	0	0	0	0	0	0	0	0	0	0	0	0	0	0	0	0	0	0	0
pos	q	7	26	0	0	mild	711	IgG	r	0	0	0	0	0	0	0	0	0	0	0	0	0	0	0	0	0	0	0	0	0	0	0	0	0	0	0	0	0	0	0	0	0	0	0	0	0	0	0	0
pos	q	7	26	0	0	mild	711	IgM	g	0	0	0	0	0	0	0	0	0	0	0	0	0	0	0	0	0	0	0	0	0	0	0	0	0	0	0	0	0	0	0	0	0	0	0	0	0	0	0	0
neg	C (h)	-26	36	6	m	0	1364	IgA	b	0	0	0	0	0	0	0	0	0	0	0	0	0	0	0	0	0	0	0	0	0	0	0	0	0	0	0	0	0	0	0	0	0	0	0	0	0	0	0	0
neg	C (h)	-26	36	6	m	0	1364	IgG	r	0	0	0	0	0	0	0	0	0	0	0	0	0	0	0	0	0	0	0	0	0	0	0	0	0	0	0	0	0	0	0	0	0	0	0	0	0	0	0	0
neg	C (h)	-26	36	6	m	0	1364	IgM	g	0	0	0	0	0	0	0	0	0	0	0	0	0	0	0	0	0	0	0	0	0	0	0	0	0	0	0	0	0	0	0	0	0	0	g	g	0	0	0	0
neg	E	-26	31	0	m	0	1148	IgA	b	0	0	0	0	0	0	0	0	0	0	b	0	0	0	0	0	0	0	0	0	0	0	0	0	0	b	b	b	0	0	0	0	0	0	0	0	0	0	0	0
neg	E	-26	31	0	m	0	1148	IgG	r	0	0	0	0	0	0	0	0	0	0	0	0	0	0	0	0	0	0	0	0	0	0	0	0	0	0	0	0	0	0	0	0	0	0	0	0	0	0	0	0
neg	E	-26	31	0	m	0	1148	IgM	g	0	0	0	0	0	0	0	0	0	0	0	0	0	0	0	0	0	0	0	0	0	0	0	0	0	0	0	0	0	0	0	0	0	0	0	0	0	0	0	0
neg	B	-26	41	0	f	0	980	IgA	b	0	0	0	0	0	0	0	0	0	0	0	0	0	0	0	0	0	0	0	0	0	0	0	0	0	0	0	0	0	0	0	0	0	0	0	0	0	0	0	0
neg	B	-26	41	0	f	0	980	IgG	r	0	0	0	0	0	0	0	0	0	0	0	0	0	0	0	0	0	0	0	0	0	0	0	0	0	0	0	0	0	0	0	0	0	0	0	0	0	0	0	0
neg	B	-26	41	0	f	0	980	IgM	g	0	0	0	0	0	0	0	0	0	0	0	0	0	0	0	0	0	0	0	0	0	0	0	0	0	0	0	0	0	0	0	0	0	0	0	0	0	0	0	0
neg	7 N	0	0	0	0	0	926	IgA	b	0	0	0	0	0	0	0	0	0	0	0	0	0	0	0	0	0	0	0	0	0	0	0	0	0	0	0	0	0	0	0	0	0	0	0	0	0	0	0	0
neg	7 N	0	0	0	0	0	926	IgG	r	0	0	0	0	0	0	0	0	0	0	0	0	0	0	0	0	0	0	0	0	0	0	0	0	0	0	0	0	0	0	0	0	0	0	0	0	0	0	0	0
neg	7 N	0	0	0	0	0	926	IgM	g	0	0	0	0	0	0	0	0	0	0	0	0	0	0	0	0	0	0	0	g	g	g	g	g	0	0	0	0	0	0	0	0	0	0	0	0	0	0	0	0
neg	1 N	0	0	0	0	0	917	IgA	b	0	0	0	0	0	0	0	0	0	0	0	0	0	0	0	0	0	0	0	0	0	0	0	0	0	0	0	0	0	0	0	0	0	0	0	0	0	0	0	0
neg	1 N	0	0	0	0	0	917	IgG	r	0	0	0	0	0	0	0	0	0	0	0	0	0	0	0	0	0	0	0	0	0	0	0	0	0	0	0	0	0	0	0	0	0	0	0	0	0	0	0	0
neg	1 N	0	0	0	0	0	917	IgM	g	0	0	0	0	0	0	0	0	0	0	0	0	0	0	0	0	0	0	0	0	0	0	0	0	0	0	0	0	0	0	0	0	0	0	0	0	0	0	0	0
neg	11 N	0	0	0	0	0	906	IgA	b	0	0	0	0	0	0	0	0	0	0	b	0	0	0	0	0	0	0	0	0	0	0	0	0	b	b	b	b	0	0	0	0	0	0	0	0	0	b	0	0
neg	11 N	0	0	0	0	0	906	IgG	r	0	0	0	0	0	0	0	0	0	0	0	0	0	0	0	0	0	0	0	0	0	0	0	0	0	0	0	0	0	0	0	0	0	0	0	0	0	0	0	0
neg	11 N	0	0	0	0	0	906	IgM	g	0	0	0	0	0	0	0	0	0	0	0	0	0	0	0	0	0	g	g	g	g	0	g	g	0	g	g	g	0	0	0	0	0	0	0	0	0	0	0	0
neg	H 1	0	39	0	m	0	905	IgA	b	b	b	b	0	0	0	0	0	0	0	0	0	0	0	0	0	0	0	0	0	0	0	0	0	b	b	b	b	0	0	0	0	0	0	0	0	0	0	0	0
neg	H 1	0	39	0	m	0	905	IgG	r	0	0	0	0	0	0	0	0	0	0	0	0	0	0	0	0	0	0	0	0	0	0	0	0	0	0	0	0	0	0	0	0	0	0	0	0	0	0	0	0
neg	H 1	0	39	0	m	0	905	IgM	g	0	0	0	0	0	0	0	0	0	0	0	g	0	0	0	0	0	0	0	0	0	0	0	0	0	0	0	0	0	0	0	0	0	0	0	0	0	0	0	0
neg	9 N	0	0	0	0	0	904	IgA	b	0	0	0	0	0	0	0	0	0	0	0	0	0	0	0	0	0	0	0	0	0	0	0	0	b	b	b	b	0	0	0	0	0	0	0	0	0	0	0	0
neg	9 N	0	0	0	0	0	904	IgG	r	0	0	0	0	0	0	0	0	0	0	0	0	0	0	0	0	0	0	0	0	0	0	0	0	0	0	0	0	0	0	0	0	0	0	0	0	0	0	0	0
neg	9 N	0	0	0	0	0	904	IgM	g	0	0	0	0	0	0	0	0	0	0	0	0	0	0	0	0	0	0	0	0	0	0	0	0	0	0	0	0	0	0	0	0	0	0	0	0	0	0	0	0
neg	A	-26	42	0	f	0	898	IgA	b	0	0	0	0	0	0	0	0	0	0	0	0	0	0	0	0	0	0	0	0	0	0	0	0	0	0	0	0	0	0	0	0	0	0	0	0	0	0	0	0
neg	A	-26	42	0	f	0	898	IgG	r	0	0	0	0	0	0	0	0	0	0	0	0	0	0	0	0	0	0	0	0	0	0	0	0	0	0	0	0	0	0	0	0	0	0	0	0	0	0	0	0
neg	A	-26	42	0	f	0	898	IgM	g	0	0	0	0	0	0	0	0	0	0	0	g	g	g	g	0	0	0	0	0	g	g	0	g	g	g	0	0	0	0	0	0	0	0	0	0	0	g	0	0
neg	8 N	0	0	0	0	0	893	IgA	b	0	0	0	0	0	0	0	0	0	0	0	b	b	b	b	0	0	0	0	0	0	0	0	0	0	0	0	0	0	0	0	0	0	0	0	0	0	0	0	0
neg	8 N	0	0	0	0	0	893	IgG	r	0	0	0	0	0	0	0	0	0	0	0	0	0	0	0	0	0	0	0	0	0	0	0	0	0	0	0	0	0	0	0	0	0	0	0	0	0	0	0	0
neg	8 N	0	0	0	0	0	893	IgM	g	0	0	0	0	0	0	0	0	g	0	0	g	g	g	g	g	0	0	0	0	0	0	0	0	0	0	0	0	0	0	0	0	0	0	0	0	0	0	0	0
neg	6 N	0	0	0	0	0	857	IgA	b	0	0	0	0	0	0	0	0	0	0	0	0	0	0	0	0	0	0	0	0	0	0	0	0	0	0	0	0	0	0	0	0	0	0	0	0	0	0	0	0
neg	6 N	0	0	0	0	0	857	IgG	r	0	0	0	0	0	0	0	0	0	0	0	0	0	0	0	0	0	0	0	0	0	0	0	0	0	0	0	0	0	0	0	0	0	0	0	0	0	0	0	0
neg	6 N	0	0	0	0	0	857	IgM	g	0	0	0	0	0	0	0	0	0	0	0	0	0	0	0	0	0	0	0	0	0	0	0	0	0	0	0	0	0	0	0	0	0	0	0	0	0	0	0	0
neg	3 N	0	0	0	0	0	847	IgA	b	0	0	0	0	0	0	0	0	0	0	0	0	0	0	0	0	0	0	0	0	0	0	0	0	0	0	0	0	0	0	0	0	0	0	0	0	0	0	0	0
neg	3 N	0	0	0	0	0	847	IgG	r	0	0	0	0	0	0	0	0	0	0	0	0	0	0	0	0	0	0	0	0	0	0	0	0	0	0	0	0	0	0	0	0	0	0	0	0	0	0	0	0
neg	3 N	0	0	0	0	0	847	IgM	g	0	0	0	0	0	0	0	0	0	0	0	0	0	0	0	0	0	0	0	0	0	0	0	0	0	0	0	0	0	0	0	0	0	0	0	0	0	0	0	0
neg	4 N	0	0	0	0	0	847	IgA	b	0	0	0	0	0	0	0	0	0	0	0	0	0	0	0	0	0	0	0	0	0	0	0	0	0	0	0	0	0	0	0	0	0	0	0	0	0	0	0	0
neg	4 N	0	0	0	0	0	847	IgG	r	0	0	0	0	0	0	0	0	0	0	0	0	0	0	0	0	0	0	0	0	0	0	0	0	0	0	0	0	0	0	0	0	0	0	0	0	0	0	0	0
neg	4 N	0	0	0	0	0	847	IgM	g	0	0	0	0	0	0	0	0	0	0	0	0	0	0	0	0	0	0	0	0	0	0	0	0	0	0	0	0	0	0	0	0	0	0	0	0	0	0	0	0
neg	2 N	0	0	0	0	0	839	IgA	b	0	0	0	0	0	0	0	0	0	0	0	0	0	0	0	0	0	0	0	0	0	0	0	0	0	0	0	0	0	0	0	0	0	0	0	0	0	0	0	0
neg	2 N	0	0	0	0	0	839	IgG	r	0	0	0	0	0	0	0	0	0	0	0	0	0	0	0	0	0	0	0	0	0	0	0	0	0	0	0	0	0	0	0	0	0	0	0	0	0	0	0	0
neg	2 N	0	0	0	0	0	839	IgM	g	0	0	0	0	0	0	0	0	0	0	0	0	0	0	0	0	0	0	0	0	0	0	0	0	0	0	0	0	0	0	0	0	0	0	0	0	0	0	0	0
neg	10 N	0	0	0	0	0	831	IgA	b	0	0	0	0	0	0	0	0	0	0	0	0	0	0	0	0	0	0	0	0	0	0	0	0	0	0	0	0	0	0	0	0	0	0	0	0	0	0	0	0
neg	10 N	0	0	0	0	0	831	IgG	r	0	0	0	0	0	0	0	0	0	0	0	0	0	0	0	0	0	0	0	0	0	0	0	0	0	0	0	0	0	0	0	0	0	0	0	0	0	0	0	0
neg	10 N	0	0	0	0	0	831	IgM	g	0	0	0	0	g	g	0	0	0	0	0	0	0	g	g	g	0	0	g	g	g	g	0	0	0	0	0	g	0	0	0	0	0	0	0	0	0	0	0	0
neg	H 2	0	39	0	f	0	827	IgA	b	0	0	0	0	0	b	0	0	0	0	0	0	0	0	0	0	0	0	0	0	0	0	0	0	0	0	0	0	0	0	0	0	0	0	0	0	0	0	0	0
neg	H 2	0	39	0	f	0	827	IgG	r	0	0	0	0	0	0	0	0	0	0	0	0	0	0	0	0	0	0	0	0	0	0	0	0	0	0	0	0	0	0	0	0	0	0	0	0	0	0	0	0
neg	H 2	0	39	0	f	0	827	IgM	g	0	0	0	0	0	0	0	0	0	0	0	0	0	0	0	0	0	0	0	0	0	0	0	0	g	g	0	0	0	0	0	0	0	0	0	0	0	0	0	0
neg	D	-26	45	0	f	0	809	IgA	b	0	0	0	0	0	0	0	0	0	0	0	0	0	0	0	0	0	0	0	0	0	0	0	0	0	0	0	0	0	0	0	0	0	0	0	0	0	0	0	0
neg	D	-26	45	0	f	0	809	IgG	r	0	0	0	0	0	0	0	0	0	0	0	0	0	0	0	0	0	0	0	0	0	0	0	0	0	0	0	0	0	0	0	0	0	0	0	0	0	0	0	0
neg	D	-26	45	0	f	0	809	IgM	g	0	0	0	0	0	0	0	0	0	0	0	0	0	0	0	0	0	0	0	0	0	0	0	0	0	0	0	0	0	0	0	0	0	0	0	0	0	0	0	0
neg	12 N	0	0	0	0	0	800	IgA	b	0	0	0	0	0	0	0	0	0	0	0	0	0	0	0	0	0	0	0	0	0	0	0	0	0	0	0	0	0	0	0	0	0	0	0	0	0	0	0	0
neg	12 N	0	0	0	0	0	800	IgG	r	0	0	0	0	0	0	0	0	0	0	0	0	0	0	0	0	0	0	0	0	0	0	0	0	0	0	0	0	0	0	0	0	0	0	0	0	0	0	0	0
neg	12 N	0	0	0	0	0	800	IgM	g	0	0	0	0	0	0	0	0	0	0	0	0	0	0	0	0	0	0	0	0	0	0	0	0	0	0	0	0	0	0	0	0	0	0	0	0	0	0	0	0
neg	F	-26	33	0	f	0	762	IgA	b	0	0	0	0	0	0	0	0	0	0	b	0	0	0	0	0	0	0	0	0	0	0	0	0	0	0	0	0	0	0	0	0	0	0	0	0	0	0	0	0
neg	F	-26	33	0	f	0	762	IgG	r	0	0	0	0	0	0	0	0	0	0	0	0	0	0	0	0	0	0	0	0	0	0	0	0	0	0	0	0	0	0	0	0	0	0	0	0	0	0	0	0
neg	F	-26	33	0	f	0	762	IgM	g	0	0	0	0	0	0	0	0	0	0	0	0	0	0	0	0	0	0	0	0	g	g	g	g	0	0	0	0	0	0	0	0	0	0	0	0	0	0	0	0
neg	5 N	0	0	0	0	0	756	IgA	b	0	0	0	0	0	0	0	0	0	0	0	0	0	0	0	0	0	0	0	0	0	0	0	0	0	0	0	0	0	0	0	0	0	0	0	0	0	0	0	0
neg	5 N	0	0	0	0	0	756	IgG	r	0	0	0	0	0	0	0	0	0	0	0	0	0	0	0	0	0	0	0	0	0	0	0	0	0	0	0	0	0	0	0	0	0	0	0	0	0	0	0	0
neg	5 N	0	0	0	0	0	756	IgM	g	0	0	0	0	0	0	0	0	0	0	0	0	0	0	0	0	0	0	0	0	0	0	0	0	0	0	0	0	0	0	0	0	0	0	0	0	0	0	0	0
neg	H 3	0	37	0	m	0	723	IgA	b	0	0	0	0	0	0	0	0	0	0	0	0	0	0	0	0	0	0	0	0	0	0	0	0	0	0	0	0	0	0	0	0	0	0	0	0	0	0	0	0
neg	H 3	0	37	0	m	0	723	IgG	r	0	0	0	0	0	0	0	0	0	0	0	0	0	0	0	0	0	0	0	0	0	0	0	0	0	0	0	0	0	0	0	0	0	0	0	0	0	0	0	0
neg	H 3	0	37	0	m	0	723	IgM	g	g	g	g	g	0	g	0	0	0	0	0	0	0	0	0	0	0	0	0	0	0	0	0	0	0	0	0	0	0	0	0	0	0	0	0	0	0	0	0	0
neg	13 N	0	0	0	0	0	715	IgA	b	0	0	0	0	0	0	0	0	0	0	0	0	0	0	0	0	0	0	0	0	0	0	0	0	0	0	0	0	0	0	0	0	0	0	0	0	0	0	0	0
neg	13 N	0	0	0	0	0	715	IgG	r	0	0	0	0	0	0	0	0	0	0	0	0	0	0	0	0	0	0	0	0	0	0	0	0	0	0	0	0	0	0	0	0	0	0	0	0	0	0	0	0
neg	13 N	0	0	0	0	0	715	IgM	g	0	0	0	0	0	0	0	0	0	0	g	g	g	g	0	0	0	g	g	g	g	0	0	0	0	0	0	0	0	0	0	0	0	0	0	0	0	0	0	0
blank	2nd ab	0	0	0	0	0	0	IgA	b	0	0	0	0	0	0	0	0	0	0	0	0	0	0	0	0	0	0	0	0	0	0	0	0	0	0	0	0	0	0	0	0	0	0	0	0	0	0	0	0
blank	2nd ab	0	0	0	0	0	0	IgG	r	0	0	0	0	0	0	0	0	0	0	0	0	0	0	0	0	0	0	0	0	0	0	0	0	0	0	0	0	0	0	0	0	0	0	0	0	0	0	0	0
blank	2nd ab	0	0	0	0	0	0	IgM	g	0	0	0	0	0	0	0	0	0	0	0	0	0	0	0	0	0	0	0	0	0	0	0	0	0	0	0	0	0	0	0	0	0	0	0	0	0	0	0	0
									b	3	4	3	1	3	3	0	0	0	0	21	9	1	2	1	1	1	0	1	0	1	4	5	8	12	11	13	13	2	1	1	1	0	0	0	0	0	2	3	0
								total	r	0	0	0	0	0	0	0	2	2	0	0	1	0	0	0	0	0	0	0	0	0	0	0	0	0	0	0	2	0	0	0	0	0	0	0	0	0	0	1	0
									g	7	9	8	7	2	5	0	0	4	3	6	11	8	11	8	4	1	4	6	9	14	13	15	20	17	18	7	8	1	0	0	2	3	2	4	2	0	2	2	2
									b	3	3	2	1	3	2	0	0	0	0	18	8	0	1	0	1	1	0	1	0	1	4	5	8	9	7	9	9	2	1	1	1	0	0	0	0	0	1	3	0
								positive	r	0	0	0	0	0	0	0	2	2	0	0	1	0	0	0	0	0	0	0	0	0	0	0	0	0	0	0	2	0	0	0	0	0	0	0	0	0	0	1	0
									g	6	8	7	6	1	3	0	0	3	3	5	7	5	7	5	2	1	2	3	5	8	9	12	16	15	15	6	6	1	0	0	2	3	2	3	1	0	1	2	2
									b	1	1	1	0	0	1	0	0	0	0	3	1	1	1	1	0	0	0	0	0	0	0	0	0	3	4	4	4	0	0	0	0	0	0	0	0	0	1	0	0
								negative	r	0	0	0	0	0	0	0	0	0	0	0	0	0	0	0	0	0	0	0	0	0	0	0	0	0	0	0	0	0	0	0	0	0	0	0	0	0	0	0	0
									g	1	1	1	1	1	2	0	0	1	0	1	4	3	4	3	2	0	2	3	4	6	4	3	4	2	3	1	2	0	0	0	0	0	0	1	1	0	1	0	0
[truncated: 616 more columns]

## Sheet: specific
		week post infection								S-Protein
pos/neg	sample ID	wpi	age	sample #	sex	Symptoms	Neutralizing capacity	2nd ab	Peptide #	S-1	S-2	S-3	S-4	S-5	S-6	S-7	S-8	S-9	S-10	S-11	S-12	S-13	S-14	S-15	S-16	S-17	S-18	S-19	S-20	S-21	S-22	S-23	S-24	S-25	S-26	S-27	S-28	S-29	S-30	S-31	S-32	S-33	S-34	S-35	S-36	S-37	S-38	S-39	S-40
pos	l	14	0	1	f	mild	2196	IgA	b	0	0	0	0	0	0	0	0	0	0	0	0	0	0	0	0	0	0	0	0	0	0	0	0	0	0	0	0	0	0	0	0	0	0	0	0	0	0	0	0
pos	l	14	0	1	f	mild	2196	IgG	r	0	0	0	0	0	0	0	0	0	0	0	0	0	0	0	0	0	0	0	0	0	0	0	0	0	0	0	0	0	0	0	0	0	0	0	0	0	0	0	0
pos	l	14	0	1	f	mild	2196	IgM	g	0	0	0	0	0	0	0	0	0	0	0	0	0	0	0	0	0	0	0	0	0	0	0	0	0	0	0	0	0	0	0	0	0	0	0	0	0	0	0	0
pos	m	14	60	1	f	mild	2165	IgA	b	0	0	0	0	0	0	0	0	0	0	0	0	0	0	0	0	0	0	0	0	0	0	0	0	0	0	0	0	0	0	0	0	0	0	0	0	0	0	0	0
pos	m	14	60	1	f	mild	2165	IgG	r	0	0	0	0	0	0	0	0	0	0	0	0	0	0	0	0	0	0	0	0	0	0	0	0	0	0	0	0	0	0	0	0	0	0	0	0	0	0	0	0
pos	m	14	60	1	f	mild	2165	IgM	g	0	0	0	0	0	0	0	0	0	0	0	0	0	0	0	0	0	0	0	0	0	0	0	0	0	0	0	0	0	0	0	0	0	0	0	0	0	0	0	0
pos	u	15	37	1	f	mild	2126	IgA	b	0	0	0	0	0	0	0	0	0	0	0	0	0	0	0	0	0	0	0	0	0	0	0	0	0	0	0	0	0	0	0	0	0	0	0	0	0	0	0	0
pos	u	15	37	1	f	mild	2126	IgG	r	0	0	0	0	0	0	0	0	0	0	0	0	0	0	0	0	0	0	0	0	0	0	0	0	0	0	0	0	0	0	0	0	0	0	0	0	0	0	0	0
pos	u	15	37	1	f	mild	2126	IgM	g	0	0	0	0	0	0	0	0	0	0	0	0	0	0	0	0	0	0	0	0	0	0	0	0	0	0	0	0	0	0	0	0	0	0	0	0	0	0	0	0
pos	b	12	62	1	f	mild	1900	IgA	b	0	0	0	0	0	0	0	0	0	0	0	0	0	0	0	0	0	0	0	0	0	0	0	0	0	0	0	0	0	0	0	0	0	0	0	0	0	0	0	0
pos	b	12	62	1	f	mild	1900	IgG	r	0	0	0	0	0	0	0	0	0	0	0	0	0	0	0	0	0	0	0	0	0	0	0	0	0	0	0	0	0	0	0	0	0	0	0	0	0	0	0	0
pos	b	12	62	1	f	mild	1900	IgM	g	0	0	0	0	0	0	0	0	0	0	0	0	0	0	0	0	0	0	0	0	0	0	0	0	0	0	0	0	0	0	0	0	0	0	0	0	0	0	0	0
pos	o	17	43	1	f	mild	1873	IgA	b	0	0	0	0	0	0	0	0	0	0	0	0	0	0	0	0	0	0	0	0	0	0	0	0	0	0	0	0	0	b	b	b	0	0	0	0	0	0	b	0
pos	o	17	43	1	f	mild	1873	IgG	r	0	0	0	0	0	0	0	0	0	0	0	0	0	0	0	0	0	0	0	0	0	0	0	0	0	0	0	0	0	0	0	0	0	0	0	0	0	0	0	0
pos	o	17	43	1	f	mild	1873	IgM	g	0	0	0	0	0	0	0	0	0	0	0	0	0	0	0	0	0	0	0	0	0	0	0	0	0	0	0	0	0	0	0	0	0	0	0	0	0	0	0	0
pos	a	13	64	1	m	moderate	1848	IgA	b	0	0	0	0	0	0	0	0	0	0	0	0	0	0	0	0	0	0	0	0	0	0	0	0	0	0	0	0	0	0	0	0	0	0	0	0	0	0	0	0
pos	a	13	64	1	m	moderate	1848	IgG	r	0	0	0	0	0	0	0	0	0	0	0	0	0	0	0	0	0	0	0	0	0	0	0	0	0	0	0	0	0	0	0	0	0	0	0	0	0	0	0	0
pos	a	13	64	1	m	moderate	1848	IgM	g	0	0	0	0	0	0	0	0	0	0	0	0	0	0	0	0	0	0	0	0	0	0	0	0	0	0	0	0	0	0	0	0	0	0	0	0	0	0	0	0
pos	j	14	47	1	f	mild	1729	IgA	b	0	0	0	0	0	0	0	0	0	0	0	0	0	0	0	0	0	0	0	0	0	0	0	0	0	0	0	0	0	0	0	0	0	0	0	0	0	0	0	0
pos	j	14	47	1	f	mild	1729	IgG	r	0	0	0	0	0	0	0	0	0	0	0	0	0	0	0	0	0	0	0	0	0	0	0	0	0	0	0	0	0	0	0	0	0	0	0	0	0	0	0	0
pos	j	14	47	1	f	mild	1729	IgM	g	0	0	0	0	0	0	0	0	0	0	0	0	0	0	0	0	0	0	0	0	0	0	0	0	0	0	0	0	0	0	0	0	0	0	0	0	0	0	0	0
pos	g	13	34	1	f	mild	1729	IgA	b	0	0	0	0	0	0	0	0	0	0	0	0	0	0	0	0	0	0	0	0	0	0	0	0	0	0	0	0	0	0	0	0	0	0	0	0	0	0	0	0
pos	g	13	34	1	f	mild	1729	IgG	r	0	0	0	0	0	0	0	0	0	0	0	0	0	0	0	0	0	0	0	0	0	0	0	0	0	0	0	0	0	0	0	0	0	0	0	0	0	0	0	0
pos	g	13	34	1	f	mild	1729	IgM	g	0	0	0	0	0	0	0	0	0	0	0	0	0	0	0	0	0	0	0	0	0	0	0	0	0	0	0	0	0	0	0	0	0	0	0	0	0	0	0	0
pos	1 P	0	0	0	0	mild	1717	IgA	b	0	0	0	0	0	0	0	0	0	0	0	0	0	0	0	0	0	0	0	0	0	0	0	0	0	0	0	0	0	0	0	0	0	0	0	0	0	0	0	0
pos	1 P	0	0	0	0	mild	1717	IgG	r	0	0	0	0	0	0	0	0	0	0	0	0	0	0	0	0	0	0	0	0	0	0	0	0	0	0	0	0	0	0	0	0	0	0	0	0	0	0	0	0
pos	1 P	0	0	0	0	mild	1717	IgM	g	0	0	0	0	0	0	0	0	0	0	0	0	0	0	0	0	0	0	0	0	0	0	0	0	0	0	0	0	0	0	0	0	0	0	0	0	0	0	0	0
pos	e	14	23	1	f	asymptomatic	1704	IgA	b	0	0	0	0	0	0	0	0	0	0	0	0	0	0	0	0	0	0	0	0	0	0	0	0	0	0	0	0	0	0	0	0	0	0	0	0	0	0	0	0
pos	e	14	23	1	f	asymptomatic	1704	IgG	r	0	0	0	0	0	0	0	0	0	0	0	0	0	0	0	0	0	0	0	0	0	0	0	0	0	0	0	0	0	0	0	0	0	0	0	0	0	0	0	0
pos	e	14	23	1	f	asymptomatic	1704	IgM	g	0	0	0	0	0	0	0	0	0	0	0	0	0	0	0	0	0	0	0	0	0	0	0	0	0	0	0	0	0	0	0	0	0	0	0	0	0	0	0	0
pos	s	13	25	1	f	mild	1686	IgA	b	0	0	0	0	b	0	0	0	0	0	0	0	0	0	0	b	b	0	b	0	0	b	b	b	0	0	0	0	0	0	0	0	0	0	0	0	0	0	0	0
pos	s	13	25	1	f	mild	1686	IgG	r	0	0	0	0	0	0	0	0	0	0	0	0	0	0	0	0	0	0	0	0	0	0	0	0	0	0	0	0	0	0	0	0	0	0	0	0	0	0	0	0
pos	s	13	25	1	f	mild	1686	IgM	g	0	0	0	0	0	0	0	0	0	0	0	0	0	0	0	0	0	0	0	0	0	0	0	0	0	0	0	0	0	0	0	0	0	0	0	0	0	0	0	0
pos	p	16	29	1	0	mild	1675	IgA	b	0	0	0	0	0	0	0	0	0	0	0	0	0	0	0	0	0	0	0	0	0	0	0	0	0	0	0	0	b	0	0	0	0	0	0	0	0	0	0	0
pos	p	16	29	1	0	mild	1675	IgG	r	0	0	0	0	0	0	0	0	0	0	0	0	0	0	0	0	0	0	0	0	0	0	0	0	0	0	0	0	0	0	0	0	0	0	0	0	0	0	0	0
pos	p	16	29	1	0	mild	1675	IgM	g	0	0	0	0	0	0	0	0	0	0	0	0	0	0	0	0	0	0	0	0	0	0	0	0	0	0	0	0	0	0	0	0	0	0	0	0	0	0	0	0
pos	9 P	3	24	1	f	mild	1659	IgA	b	0	0	0	0	0	0	0	0	0	0	0	0	0	0	0	0	0	0	0	0	0	0	0	b	0	0	0	0	0	0	0	0	0	0	0	0	0	0	0	0
pos	9 P	3	24	1	f	mild	1659	IgG	r	0	0	0	0	0	0	0	0	0	0	0	0	0	0	0	0	0	0	0	0	0	0	0	0	0	0	0	0	0	0	0	0	0	0	0	0	0	0	0	0
pos	9 P	3	24	1	f	mild	1659	IgM	g	0	0	0	0	0	0	0	0	0	0	0	0	0	0	0	0	0	0	0	0	0	0	0	0	0	0	0	0	0	0	0	0	0	0	0	0	0	0	0	0
pos	c	18	85	1	m	severe	1656	IgA	b	0	0	0	0	0	0	0	0	0	0	0	0	0	0	0	0	0	0	0	0	0	0	0	0	0	0	0	0	0	0	0	0	0	0	0	0	0	0	0	0
pos	c	18	85	1	m	severe	1656	IgG	r	0	0	0	0	0	0	0	0	0	0	0	0	0	0	0	0	0	0	0	0	0	0	0	0	0	0	0	0	0	0	0	0	0	0	0	0	0	0	0	0
pos	c	18	85	1	m	severe	1656	IgM	g	0	0	0	0	0	0	0	0	0	g	0	0	0	0	0	0	0	0	0	0	0	0	0	0	0	0	0	0	0	0	0	0	0	0	0	0	0	0	0	0
pos	t	13	26	1	0	mild	1653	IgA	b	0	0	0	0	0	0	0	0	0	0	0	0	0	0	0	0	0	0	0	0	0	0	0	0	0	0	0	0	0	0	0	0	0	0	0	0	0	0	0	0
pos	t	13	26	1	0	mild	1653	IgG	r	0	0	0	0	0	0	0	0	0	0	0	0	0	0	0	0	0	0	0	0	0	0	0	0	0	0	0	0	0	0	0	0	0	0	0	0	0	0	0	0
pos	t	13	26	1	0	mild	1653	IgM	g	0	0	0	0	0	0	0	0	0	0	0	0	0	0	0	0	0	0	0	0	0	0	0	0	0	0	0	0	0	0	0	0	0	0	0	0	0	0	0	0
pos	f	15	34	1	m	moderate	1652	IgA	b	0	0	0	0	0	0	0	0	0	0	0	0	0	0	0	0	0	0	0	0	0	0	0	0	0	0	0	0	0	0	0	0	0	0	0	0	0	0	0	0
pos	f	15	34	1	m	moderate	1652	IgG	r	0	0	0	0	0	0	0	0	0	0	0	0	0	0	0	0	0	0	0	0	0	0	0	0	0	0	0	0	0	0	0	0	0	0	0	0	0	0	0	0
pos	f	15	34	1	m	moderate	1652	IgM	g	0	0	0	0	0	0	0	0	0	0	0	0	0	0	0	0	0	0	0	0	0	0	0	0	0	0	0	0	0	0	0	0	0	0	0	0	0	0	0	0
pos	s	5	25	2	f	mild	1619	IgA	b	0	0	0	0	0	0	0	0	0	0	0	0	0	0	0	0	0	0	0	0	0	0	0	0	0	0	0	0	0	0	0	0	0	0	0	0	0	0	0	0
pos	s	5	25	2	f	mild	1619	IgG	r	0	0	0	0	0	0	0	0	0	0	0	0	0	0	0	0	0	0	0	0	0	0	0	0	0	0	0	0	0	0	0	0	0	0	0	0	0	0	0	0
pos	s	5	25	2	f	mild	1619	IgM	g	0	0	0	0	0	0	0	0	0	0	0	0	0	0	0	0	0	0	0	0	0	0	0	0	0	0	0	0	0	0	0	0	0	0	0	0	0	0	0	0
pos	r	15	30	1	0	mild	1601	IgA	b	0	0	0	0	0	0	0	0	0	0	0	0	0	0	0	0	0	0	0	0	0	0	0	0	0	0	0	0	0	0	0	0	0	0	0	0	0	0	0	0
pos	r	15	30	1	0	mild	1601	IgG	r	0	0	0	0	0	0	0	0	0	0	0	0	0	0	0	0	0	0	0	0	0	0	0	0	0	0	0	0	0	0	0	0	0	0	0	0	0	0	0	0
pos	r	15	30	1	0	mild	1601	IgM	g	0	0	0	0	0	0	0	0	0	0	0	0	0	0	0	0	0	0	0	0	0	0	0	0	0	0	0	0	0	0	0	0	0	0	0	0	0	0	0	g
pos	10 P	0	0	0	0	mild	1556	IgA	b	0	0	0	0	0	0	0	0	0	0	0	0	0	0	0	0	0	0	0	0	0	0	0	0	0	0	0	0	b	0	0	0	0	0	0	0	0	0	0	0
pos	10 P	0	0	0	0	mild	1556	IgG	r	0	0	0	0	0	0	0	r	r	0	0	0	0	0	0	0	0	0	0	0	0	0	0	0	0	0	0	0	0	0	0	0	0	0	0	0	0	0	0	0
pos	10 P	0	0	0	0	mild	1556	IgM	g	0	0	0	0	0	0	0	0	0	0	0	0	0	0	0	0	0	0	0	0	0	0	0	0	0	0	0	0	0	0	0	0	0	0	0	0	0	0	0	0
pos	l	4	0	2	f	mild	1551	IgA	b	0	0	0	0	0	0	0	0	0	0	0	0	0	0	0	0	0	0	0	0	0	0	0	b	0	0	0	0	0	0	0	0	0	0	0	0	0	0	0	0
pos	l	4	0	2	f	mild	1551	IgG	r	0	0	0	0	0	0	0	0	0	0	0	0	0	0	0	0	0	0	0	0	0	0	0	0	0	0	0	0	0	0	0	0	0	0	0	0	0	0	0	0
pos	l	4	0	2	f	mild	1551	IgM	g	0	0	0	0	0	0	0	0	0	0	0	0	0	0	0	0	0	0	0	0	0	0	0	0	0	0	0	0	0	0	0	0	0	0	0	0	0	0	0	0
pos	h	14	37	1	m	mild	1548	IgA	b	0	0	0	0	0	0	0	0	0	0	0	0	0	0	0	0	0	0	0	0	0	0	0	0	0	0	0	0	0	0	0	0	0	0	0	0	0	0	0	0
pos	h	14	37	1	m	mild	1548	IgG	r	0	0	0	0	0	0	0	0	0	0	0	0	0	0	0	0	0	0	0	0	0	0	0	0	0	0	0	0	0	0	0	0	0	0	0	0	0	0	0	0
pos	h	14	37	1	m	mild	1548	IgM	g	0	0	0	0	0	0	0	0	0	0	0	0	0	0	0	0	0	0	0	0	0	0	0	0	0	0	0	0	0	0	0	g	g	0	0	0	0	0	0	0
pos	2 P	0	0	0	0	mild	1515	IgA	b	0	0	0	0	0	0	0	0	0	0	0	0	0	0	0	0	0	0	0	0	0	0	0	0	0	0	0	0	0	0	0	0	0	0	0	0	0	0	0	0
pos	2 P	0	0	0	0	mild	1515	IgG	r	0	0	0	0	0	0	0	0	0	0	0	0	0	0	0	0	0	0	0	0	0	0	0	0	0	0	0	0	0	0	0	0	0	0	0	0	0	0	0	0
pos	2 P	0	0	0	0	mild	1515	IgM	g	0	0	0	0	0	0	0	0	0	0	0	0	0	0	0	0	0	0	0	0	0	0	0	0	0	0	0	0	0	0	0	0	0	0	0	0	0	0	0	0
pos	e	2	23	4	f	asymptomatic	1470	IgA	b	0	0	0	0	0	0	0	0	0	0	0	0	0	0	0	0	0	0	0	0	0	0	0	0	0	0	0	0	0	0	0	0	0	0	0	0	0	0	0	0
pos	e	2	23	4	f	asymptomatic	1470	IgG	r	0	0	0	0	0	0	0	0	0	0	0	0	0	0	0	0	0	0	0	0	0	0	0	0	0	0	0	0	0	0	0	0	0	0	0	0	0	0	0	0
pos	e	2	23	4	f	asymptomatic	1470	IgM	g	0	0	0	0	0	0	0	0	0	0	0	0	0	0	0	0	0	0	0	0	0	0	0	0	0	0	0	0	0	0	0	0	0	0	0	0	0	0	0	0
pos	a	6	64	2	m	moderate	1459	IgA	b	0	0	0	0	0	0	0	0	0	0	0	0	0	0	0	0	0	0	0	0	0	0	0	0	0	0	0	0	0	0	0	0	0	0	0	0	0	0	0	0
pos	a	6	64	2	m	moderate	1459	IgG	r	0	0	0	0	0	0	0	0	0	0	0	r	0	0	0	0	0	0	0	0	0	0	0	0	0	0	0	0	0	0	0	0	0	0	0	0	0	0	0	0
pos	a	6	64	2	m	moderate	1459	IgM	g	0	0	0	0	0	0	0	0	0	0	0	0	0	0	0	0	0	0	0	0	0	0	0	0	0	0	0	0	0	0	0	0	0	0	0	0	0	0	0	0
pos	11 P	3	55	1	m	mild	1426	IgA	b	0	0	0	0	0	0	0	0	0	0	0	0	0	0	0	0	0	0	0	0	0	0	0	0	0	0	0	0	0	0	0	0	0	0	0	0	0	0	0	0
pos	11 P	3	55	1	m	mild	1426	IgG	r	0	0	0	0	0	0	0	0	0	0	0	0	0	0	0	0	0	0	0	0	0	0	0	0	0	0	0	0	0	0	0	0	0	0	0	0	0	0	0	0
pos	11 P	3	55	1	m	mild	1426	IgM	g	0	0	0	0	0	0	0	0	0	0	0	0	0	0	0	0	0	0	0	0	0	0	0	0	0	0	0	0	0	0	0	0	0	0	0	0	0	0	0	0
pos	a	4	64	4	m	moderate	1423	IgA	b	0	0	0	0	0	0	0	0	0	0	0	0	0	0	0	0	0	0	0	0	0	b	b	b	0	0	0	0	0	0	0	0	0	0	0	0	0	0	0	0
pos	a	4	64	4	m	moderate	1423	IgG	r	0	0	0	0	0	0	0	0	0	0	0	0	0	0	0	0	0	0	0	0	0	0	0	0	0	0	0	0	0	0	0	0	0	0	0	0	0	0	0	0
pos	a	4	64	4	m	moderate	1423	IgM	g	0	0	0	0	0	0	0	0	0	0	0	0	0	0	0	0	0	0	0	0	0	0	0	0	0	0	0	0	0	0	0	0	0	0	0	0	0	0	0	0
pos	7 P	3	39	1	f	mild	1403	IgA	b	0	0	0	0	0	0	0	0	0	0	0	0	0	0	0	0	0	0	0	0	0	0	0	0	0	0	0	0	0	0	0	0	0	0	0	0	0	0	0	0
pos	7 P	3	39	1	f	mild	1403	IgG	r	0	0	0	0	0	0	0	0	0	0	0	0	0	0	0	0	0	0	0	0	0	0	0	0	0	0	0	0	0	0	0	0	0	0	0	0	0	0	0	0
pos	7 P	3	39	1	f	mild	1403	IgM	g	0	0	0	0	0	0	0	0	0	0	0	0	0	0	0	0	0	0	0	0	0	0	0	0	0	0	0	0	0	0	0	0	0	0	0	0	0	0	0	0
pos	8 P	3	58	1	f	mild	1400	IgA	b	0	0	0	0	0	0	0	0	0	0	0	0	0	0	0	0	0	0	0	0	0	0	0	0	0	0	0	0	0	0	0	0	0	0	0	0	0	0	0	0
pos	8 P	3	58	1	f	mild	1400	IgG	r	0	0	0	0	0	0	0	0	0	0	0	0	0	0	0	0	0	0	0	0	0	0	0	0	0	0	0	0	0	0	0	0	0	0	0	0	0	0	0	0
pos	8 P	3	58	1	f	mild	1400	IgM	g	0	0	0	0	0	0	0	0	0	0	0	0	0	0	0	0	0	0	0	0	0	0	0	0	0	0	0	0	0	0	0	0	0	0	0	0	0	0	0	0
pos	6 P	0	0	0	0	mild	1399	IgA	b	0	0	0	0	0	0	0	0	0	0	0	0	0	0	0	0	0	0	0	0	0	0	0	0	0	0	0	0	0	0	0	0	0	0	0	0	0	0	0	0
pos	6 P	0	0	0	0	mild	1399	IgG	r	0	0	0	0	0	0	0	0	0	0	0	0	0	0	0	0	0	0	0	0	0	0	0	0	0	0	0	0	0	0	0	0	0	0	0	0	0	0	0	0
pos	6 P	0	0	0	0	mild	1399	IgM	g	0	0	0	0	0	0	0	0	0	0	0	0	0	0	0	0	0	0	0	0	0	0	0	0	0	0	0	0	0	0	0	0	0	0	0	0	0	0	0	0
pos	16 P	3	55	1	m	mild	1390	IgA	b	0	0	0	0	0	0	0	0	0	0	0	0	0	0	0	0	0	0	0	0	0	b	b	b	0	0	0	0	0	0	0	0	0	0	0	0	0	0	0	0
pos	16 P	3	55	1	m	mild	1390	IgG	r	0	0	0	0	0	0	0	0	0	0	0	0	0	0	0	0	0	0	0	0	0	0	0	0	0	0	0	0	0	0	0	0	0	0	0	0	0	0	0	0
pos	16 P	3	55	1	m	mild	1390	IgM	g	0	0	0	0	0	0	0	0	0	0	0	0	0	0	0	0	0	0	0	0	0	0	0	0	0	0	0	0	0	0	0	0	0	0	0	0	0	0	0	0
pos	15 P	3	48	1	f	mild	1380	IgA	b	0	0	0	0	0	0	0	0	0	0	0	0	0	0	0	0	0	0	0	0	0	0	0	0	0	0	0	0	0	0	0	0	0	0	0	0	0	0	0	0
pos	15 P	3	48	1	f	mild	1380	IgG	r	0	0	0	0	0	0	0	0	0	0	0	0	0	0	0	0	0	0	0	0	0	0	0	0	0	0	0	0	0	0	0	0	0	0	0	0	0	0	0	0
pos	15 P	3	48	1	f	mild	1380	IgM	g	0	0	0	0	0	0	0	0	0	0	0	0	0	0	0	0	0	0	0	0	0	0	0	0	0	0	0	0	0	0	0	0	0	0	0	0	0	0	0	0
pos	13 P	3	35	1	m	mild	1378	IgA	b	0	0	0	0	0	0	0	0	0	0	0	0	0	0	0	0	0	0	0	0	0	0	0	0	0	0	0	0	0	0	0	0	0	0	0	0	0	0	0	0
pos	13 P	3	35	1	m	mild	1378	IgG	r	0	0	0	0	0	0	0	0	0	0	0	0	0	0	0	0	0	0	0	0	0	0	0	0	0	0	0	0	0	0	0	0	0	0	0	0	0	0	0	0
pos	13 P	3	35	1	m	mild	1378	IgM	g	0	0	0	0	0	0	0	0	0	0	0	0	0	0	0	0	0	0	0	0	0	0	0	0	0	0	0	0	0	0	0	0	0	0	0	0	0	0	0	0
pos	e	4	23	3	f	asymptomatic	1360	IgA	b	0	0	0	0	0	0	0	0	0	0	0	0	0	0	0	0	0	0	0	0	0	0	0	0	0	0	0	0	0	0	0	0	0	0	0	0	0	0	0	0
pos	e	4	23	3	f	asymptomatic	1360	IgG	r	0	0	0	0	0	0	0	0	0	0	0	0	0	0	0	0	0	0	0	0	0	0	0	0	0	0	0	0	0	0	0	0	0	0	0	0	0	0	0	0
pos	e	4	23	3	f	asymptomatic	1360	IgM	g	0	0	0	0	0	0	0	0	0	0	0	0	0	0	0	0	0	0	0	0	0	0	0	0	0	0	0	0	0	0	0	0	0	0	0	0	0	0	0	0
pos	b	6	62	2	f	mild	1355	IgA	b	0	0	0	0	0	0	0	0	0	0	0	0	0	0	0	0	0	0	0	0	0	0	0	0	0	0	0	0	0	0	0	0	0	0	0	0	0	0	0	0
pos	b	6	62	2	f	mild	1355	IgG	r	0	0	0	0	0	0	0	0	0	0	0	0	0	0	0	0	0	0	0	0	0	0	0	0	0	0	0	0	0	0	0	0	0	0	0	0	0	0	0	0
pos	b	6	62	2	f	mild	1355	IgM	g	0	0	0	0	0	0	0	0	0	0	0	0	0	0	0	0	0	0	0	0	0	0	0	0	0	0	0	0	0	0	0	0	0	0	0	0	0	0	0	0
pos	m	3	60	3	f	mild	1352	IgA	b	0	0	0	0	0	0	0	0	0	0	0	0	0	0	0	0	0	0	0	0	0	0	0	0	0	0	0	0	0	0	0	0	0	0	0	0	0	0	0	0
pos	m	3	60	3	f	mild	1352	IgG	r	0	0	0	0	0	0	0	0	0	0	0	0	0	0	0	0	0	0	0	0	0	0	0	0	0	0	0	0	0	0	0	0	0	0	0	0	0	0	0	0
pos	m	3	60	3	f	mild	1352	IgM	g	0	0	0	0	0	0	0	0	0	0	0	0	0	0	0	0	0	0	0	0	0	0	0	0	0	0	0	0	0	0	0	0	0	0	0	0	0	0	0	0
pos	t	5	26	2	0	mild	1350	IgA	b	0	0	0	0	0	0	0	0	0	0	0	0	0	0	0	0	0	0	0	0	0	0	0	0	0	0	0	0	0	0	0	0	0	0	0	0	0	0	0	0
pos	t	5	26	2	0	mild	1350	IgG	r	0	0	0	0	0	0	0	0	0	0	0	0	0	0	0	0	0	0	0	0	0	0	0	0	0	0	0	0	0	0	0	0	0	0	0	0	0	0	0	0
pos	t	5	26	2	0	mild	1350	IgM	g	0	0	0	0	0	0	0	0	0	0	0	0	0	0	0	0	0	0	0	0	0	0	0	0	0	0	0	0	0	0	0	0	0	0	0	0	0	0	0	0
pos	e	6	23	2	f	asymptomatic	1349	IgA	b	0	0	0	0	0	0	0	0	0	0	0	0	0	0	0	0	0	0	0	0	0	0	0	0	0	0	0	0	0	0	0	0	0	0	0	0	0	0	b	0
pos	e	6	23	2	f	asymptomatic	1349	IgG	r	0	0	0	0	0	0	0	0	0	0	0	0	0	0	0	0	0	0	0	0	0	0	0	0	0	0	0	0	0	0	0	0	0	0	0	0	0	0	r	0
pos	e	6	23	2	f	asymptomatic	1349	IgM	g	0	0	0	0	0	0	0	0	0	g	0	0	0	0	0	0	0	0	0	0	0	0	0	0	0	0	0	0	0	0	0	0	0	0	0	0	0	0	0	0
pos	b	3	62	4	f	mild	1343	IgA	b	0	0	0	0	0	0	0	0	0	0	0	0	0	0	0	0	0	0	0	0	0	0	0	0	0	0	0	0	0	0	0	0	0	0	0	0	0	0	0	0
pos	b	3	62	4	f	mild	1343	IgG	r	0	0	0	0	0	0	0	0	0	0	0	0	0	0	0	0	0	0	0	0	0	0	0	0	0	0	0	0	0	0	0	0	0	0	0	0	0	0	0	0
pos	b	3	62	4	f	mild	1343	IgM	g	0	0	0	0	0	0	0	0	0	0	0	0	0	0	0	0	0	0	0	0	0	0	0	0	0	0	0	0	0	0	0	0	0	0	0	0	0	0	0	0
pos	h	2	37	4	m	mild	1324	IgA	b	0	0	0	0	0	0	0	0	0	0	0	0	0	0	0	0	0	0	0	0	0	0	0	0	0	0	0	0	0	0	0	0	0	0	0	0	0	0	0	0
pos	h	2	37	4	m	mild	1324	IgG	r	0	0	0	0	0	0	0	0	0	0	0	0	0	0	0	0	0	0	0	0	0	0	0	0	0	0	0	r	0	0	0	0	0	0	0	0	0	0	0	0
pos	h	2	37	4	m	mild	1324	IgM	g	0	0	0	0	0	0	0	0	0	0	0	0	0	0	0	0	g	0	0	0	0	0	0	0	0	0	0	0	0	0	0	g	g	g	0	0	0	0	0	0
pos	b	4	62	3	f	mild	1333	IgA	b	0	0	0	0	0	0	0	0	0	0	0	0	0	0	0	0	0	0	0	0	0	0	0	0	0	0	0	0	0	0	0	0	0	0	0	0	0	0	0	0
pos	b	4	62	3	f	mild	1333	IgG	r	0	0	0	0	0	0	0	0	0	0	0	0	0	0	0	0	0	0	0	0	0	0	0	0	0	0	0	0	0	0	0	0	0	0	0	0	0	0	0	0
pos	b	4	62	3	f	mild	1333	IgM	g	0	0	0	0	0	0	0	0	0	0	0	0	0	0	0	0	0	0	0	0	0	0	0	0	0	0	0	0	0	0	0	0	0	0	0	0	0	0	0	0
pos	o	4	43	2	f	mild	1332	IgA	b	0	0	0	0	0	0	0	0	0	0	0	0	0	0	0	0	0	0	0	0	0	0	0	0	0	0	0	0	0	0	0	0	0	0	0	0	0	0	0	0
pos	o	4	43	2	f	mild	1332	IgG	r	0	0	0	0	0	0	0	0	0	0	0	0	0	0	0	0	0	0	0	0	0	0	0	0	0	0	0	0	0	0	0	0	0	0	0	0	0	0	0	0
pos	o	4	43	2	f	mild	1332	IgM	g	0	0	0	0	0	0	0	0	0	0	0	0	0	0	0	0	0	0	0	0	0	0	0	0	0	0	0	0	0	0	0	0	0	0	0	0	0	0	0	0
pos	h	5	37	2	m	mild	1335	IgA	b	0	0	0	0	0	0	0	0	0	0	0	0	0	0	0	0	0	0	0	0	0	0	0	0	0	0	0	0	0	0	0	0	0	0	0	0	0	0	0	0
pos	h	5	37	2	m	mild	1335	IgG	r	0	0	0	0	0	0	0	0	0	0	0	0	0	0	0	0	0	0	0	0	0	0	0	0	0	0	0	0	0	0	0	0	0	0	0	0	0	0	0	0
pos	h	5	37	2	m	mild	1335	IgM	g	0	0	0	0	0	0	0	0	0	0	0	0	0	0	0	0	0	0	0	0	0	0	0	0	0	0	0	0	g	0	0	0	0	0	0	0	0	0	0	0
pos	5 P	3	43	1	f	mild	1324	IgA	b	0	0	0	0	0	0	0	0	0	0	0	0	0	0	0	0	0	0	0	0	0	0	0	0	0	0	0	0	0	0	0	0	0	0	0	0	0	0	0	0
pos	5 P	3	43	1	f	mild	1324	IgG	r	0	0	0	0	0	0	0	0	0	0	0	0	0	0	0	0	0	0	0	0	0	0	0	0	0	0	0	0	0	0	0	0	0	0	0	0	0	0	0	0
pos	5 P	3	43	1	f	mild	1324	IgM	g	0	0	0	0	0	0	0	0	0	0	0	0	0	0	0	0	0	0	0	0	0	0	0	0	0	0	0	0	0	0	0	0	0	0	0	0	0	0	0	0
pos	a	5	64	3	m	moderate	1324	IgA	b	0	0	0	0	0	0	0	0	0	0	0	0	0	0	0	0	0	0	0	0	0	0	0	b	0	0	0	0	0	0	0	0	0	0	0	0	0	0	b	0
pos	a	5	64	3	m	moderate	1324	IgG	r	0	0	0	0	0	0	0	0	0	0	0	0	0	0	0	0	0	0	0	0	0	0	0	0	0	0	0	0	0	0	0	0	0	0	0	0	0	0	0	0
pos	a	5	64	3	m	moderate	1324	IgM	g	0	0	0	0	0	0	0	0	0	0	0	0	0	0	0	0	0	0	0	0	0	0	0	0	0	0	0	0	0	0	0	0	0	0	0	0	0	0	g	0
pos	h	3	37	3	m	mild	1243	IgA	b	0	0	0	0	0	0	0	0	0	0	0	0	0	0	0	0	0	0	0	0	0	0	0	0	0	0	0	0	0	0	0	0	0	0	0	0	0	0	0	0
pos	h	3	37	3	m	mild	1243	IgG	r	0	0	0	0	0	0	0	0	0	0	0	0	0	0	0	0	0	0	0	0	0	0	0	0	0	0	0	0	0	0	0	0	0	0	0	0	0	0	0	0
pos	h	3	37	3	m	mild	1243	IgM	g	0	0	0	0	0	0	0	0	0	0	0	0	0	0	0	0	0	0	0	0	0	0	0	0	0	0	0	0	0	0	0	0	0	0	0	0	0	0	0	0
pos	i	4	27	1	f	mild	1315	IgA	b	0	0	0	0	0	0	0	0	0	0	0	0	0	0	0	0	0	0	0	0	0	0	0	0	0	0	0	0	0	0	0	0	0	0	0	0	0	0	0	0
pos	i	4	27	1	f	mild	1315	IgG	r	0	0	0	0	0	0	0	0	0	0	0	0	0	0	0	0	0	0	0	0	0	0	0	0	0	0	0	0	0	0	0	0	0	0	0	0	0	0	0	0
pos	i	4	27	1	f	mild	1315	IgM	g	0	0	0	0	0	0	0	0	0	0	0	0	0	0	0	0	0	0	0	0	0	0	0	0	0	0	0	0	0	0	0	0	0	0	0	0	0	0	0	0
pos	i	2	27	2	f	mild	1310	IgA	b	0	0	0	b	b	0	0	0	0	0	0	0	0	0	0	0	0	0	0	0	0	0	0	0	0	0	0	0	0	0	0	0	0	0	0	0	0	0	0	0
pos	i	2	27	2	f	mild	1310	IgG	r	0	0	0	0	0	0	0	0	0	0	0	0	0	0	0	0	0	0	0	0	0	0	0	0	0	0	0	0	0	0	0	0	0	0	0	0	0	0	0	0
pos	i	2	27	2	f	mild	1310	IgM	g	0	0	0	0	0	0	0	0	0	0	0	0	0	0	0	0	0	0	0	0	0	0	0	0	0	0	0	0	0	0	0	0	0	0	0	0	0	0	0	0
pos	j	5	47	2	f	mild	1309	IgA	b	0	0	0	0	0	0	0	0	0	0	0	0	0	0	0	0	0	0	0	0	0	0	0	0	0	0	0	0	0	0	0	0	0	0	0	0	0	0	0	0
pos	j	5	47	2	f	mild	1309	IgG	r	0	0	0	0	0	0	0	0	0	0	0	0	0	0	0	0	0	0	0	0	0	0	0	0	0	0	0	0	0	0	0	0	0	0	0	0	0	0	0	0
pos	j	5	47	2	f	mild	1309	IgM	g	0	0	0	0	0	0	0	0	0	0	0	0	0	0	0	0	0	0	0	0	0	0	0	0	0	0	0	0	0	0	0	0	0	0	0	0	0	0	0	0
pos	d	6	73	1	m	critical	1303	IgA	b	0	0	0	0	0	0	0	0	0	0	0	0	0	0	0	0	0	0	0	0	0	0	b	b	0	0	0	0	0	0	0	0	0	0	0	0	0	0	0	0
pos	d	6	73	1	m	critical	1303	IgG	r	0	0	0	0	0	0	0	0	0	0	0	0	0	0	0	0	0	0	0	0	0	0	0	0	0	0	0	0	0	0	0	0	0	0	0	0	0	0	0	0
pos	d	6	73	1	m	critical	1303	IgM	g	0	0	0	0	0	0	0	0	0	0	0	0	0	0	0	0	0	0	0	0	0	0	0	0	0	0	0	0	0	0	0	0	0	0	0	0	0	0	0	0
pos	u	7	37	2	f	mild	1301	IgA	b	0	0	0	0	0	0	0	0	0	0	0	0	0	0	0	0	0	0	0	0	0	0	0	0	0	0	0	0	0	0	0	0	0	0	0	0	0	0	0	0
pos	u	7	37	2	f	mild	1301	IgG	r	0	0	0	0	0	0	0	0	0	0	0	0	0	0	0	0	0	0	0	0	0	0	0	0	0	0	0	0	0	0	0	0	0	0	0	0	0	0	0	0
pos	u	7	37	2	f	mild	1301	IgM	g	0	0	0	0	0	0	0	0	0	0	0	0	0	0	0	0	0	0	0	0	0	0	0	0	0	0	0	0	0	0	0	0	0	0	0	0	0	0	0	0
pos	m	5	60	2	f	mild	1300	IgA	b	0	0	0	0	0	0	0	0	0	0	0	0	0	0	0	0	0	0	0	0	b	0	0	0	0	0	0	0	0	0	0	0	0	0	0	0	0	0	0	0
pos	m	5	60	2	f	mild	1300	IgG	r	0	0	0	0	0	0	0	0	0	0	0	0	0	0	0	0	0	0	0	0	0	0	0	0	0	0	0	0	0	0	0	0	0	0	0	0	0	0	0	0
pos	m	5	60	2	f	mild	1300	IgM	g	0	0	0	0	0	0	0	0	0	0	0	0	0	0	0	0	0	0	0	0	0	0	0	0	0	0	0	0	0	0	0	0	0	0	0	0	0	0	0	0
pos	12 P	3	27	1	m	mild	1296	IgA	b	0	0	0	0	0	0	0	0	0	0	0	0	0	0	0	0	0	0	0	0	0	0	0	0	0	0	0	0	0	0	0	0	0	0	0	0	0	0	0	0
pos	12 P	3	27	1	m	mild	1296	IgG	r	0	0	0	0	0	0	0	0	0	0	0	0	0	0	0	0	0	0	0	0	0	0	0	0	0	0	0	0	0	0	0	0	0	0	0	0	0	0	0	0
pos	12 P	3	27	1	m	mild	1296	IgM	g	0	0	0	0	0	0	0	0	0	0	0	0	0	0	0	0	0	0	0	0	0	0	0	0	0	0	0	0	0	0	0	0	g	g	0	0	0	0	0	0
pos	j	3	47	3	f	mild	1290	IgA	b	0	0	0	0	0	0	0	0	0	0	0	0	0	0	0	0	0	0	0	0	0	0	0	0	0	0	0	0	0	0	0	0	0	0	0	0	0	0	0	0
pos	j	3	47	3	f	mild	1290	IgG	r	0	0	0	0	0	0	0	0	0	0	0	0	0	0	0	0	0	0	0	0	0	0	0	0	0	0	0	0	0	0	0	0	0	0	0	0	0	0	0	0
pos	j	3	47	3	f	mild	1290	IgM	g	0	0	0	0	0	0	0	0	0	0	0	0	0	0	0	0	0	0	0	0	0	0	0	0	0	0	0	0	0	0	0	0	0	0	0	0	0	0	0	0
pos	n	3	42	0	m	moderate	1290	IgA	b	0	0	0	0	0	0	0	0	0	0	0	0	0	0	0	0	0	0	0	0	0	b	b	b	0	0	0	0	0	0	0	0	0	0	0	0	0	0	0	0
pos	n	3	42	0	m	moderate	1290	IgG	r	0	0	0	0	0	0	0	0	0	0	0	0	0	0	0	0	0	0	0	0	0	0	0	0	0	0	0	0	0	0	0	0	0	0	0	0	0	0	0	0
pos	n	3	42	0	m	moderate	1290	IgM	g	0	0	0	0	0	0	0	0	0	0	0	0	0	0	0	0	0	0	0	0	0	0	0	0	0	0	0	0	0	0	0	0	0	0	0	0	0	0	0	0
pos	p	8	29	2	0	mild	1288	IgA	b	0	0	0	0	0	0	0	0	0	0	0	0	0	0	0	0	0	0	0	0	0	0	0	0	0	0	0	0	0	0	0	0	0	0	0	0	0	0	0	0
pos	p	8	29	2	0	mild	1288	IgG	r	0	0	0	0	0	0	0	0	0	0	0	0	0	0	0	0	0	0	0	0	0	0	0	0	0	0	0	0	0	0	0	0	0	0	0	0	0	0	0	0
pos	p	8	29	2	0	mild	1288	IgM	g	0	0	0	0	0	0	0	0	0	0	0	0	0	0	0	0	0	0	0	0	0	0	0	0	0	0	0	0	0	0	0	0	0	0	0	0	0	0	0	0
pos	g	4	34	2	f	mild	1281	IgA	b	0	0	0	0	0	0	0	0	0	0	0	0	0	0	0	0	0	0	0	0	0	0	0	0	0	0	0	0	0	0	0	0	0	0	0	0	0	0	0	0
pos	g	4	34	2	f	mild	1281	IgG	r	0	0	0	0	0	0	0	0	0	0	0	0	0	0	0	0	0	0	0	0	0	0	0	0	0	0	0	0	0	0	0	0	0	0	0	0	0	0	0	0
pos	g	4	34	2	f	mild	1281	IgM	g	0	0	0	0	0	0	0	0	0	0	0	0	0	0	0	0	0	0	0	0	0	0	0	0	0	0	0	0	0	0	0	0	0	0	0	0	0	0	0	0
pos	14 P	3	40	1	m	mild	1280	IgA	b	0	0	0	0	0	0	0	0	0	0	0	0	0	0	0	0	0	0	0	0	0	0	0	0	0	0	0	0	0	0	0	0	0	0	0	0	0	0	0	0
pos	14 P	3	40	1	m	mild	1280	IgG	r	0	0	0	0	0	0	0	0	0	0	0	0	0	0	0	0	0	0	0	0	0	0	0	0	0	0	0	0	0	0	0	0	0	0	0	0	0	0	0	0
pos	14 P	3	40	1	m	mild	1280	IgM	g	0	0	0	0	0	0	0	0	0	0	0	0	0	0	0	0	0	0	0	0	0	0	0	0	0	0	0	0	0	0	0	0	0	0	0	0	0	0	0	0
pos	g	2	34	3	f	mild	1279	IgA	b	0	0	0	0	0	0	0	0	0	0	0	0	0	0	0	0	0	0	0	0	0	0	0	0	0	0	0	0	0	0	0	0	0	0	0	0	0	0	0	0
pos	g	2	34	3	f	mild	1279	IgG	r	0	0	0	0	0	0	0	0	0	0	0	0	0	0	0	0	0	0	0	0	0	0	0	0	0	0	0	0	0	0	0	0	0	0	0	0	0	0	0	0
pos	g	2	34	3	f	mild	1279	IgM	g	0	0	0	0	0	0	0	0	0	0	0	0	0	0	0	0	0	0	0	0	0	0	0	0	0	0	0	0	0	0	0	0	0	0	0	0	0	0	0	0
pos	f	2	34	4	m	moderate	1278	IgA	b	0	0	0	0	0	0	0	0	0	0	0	0	0	0	0	0	0	0	0	0	0	0	0	0	0	0	0	0	0	0	0	0	0	0	0	0	0	0	0	0
pos	f	2	34	4	m	moderate	1278	IgG	r	0	0	0	0	0	0	0	0	0	0	0	0	0	0	0	0	0	0	0	0	0	0	0	0	0	0	0	0	0	0	0	0	0	0	0	0	0	0	0	0
pos	f	2	34	4	m	moderate	1278	IgM	g	0	0	0	0	0	0	0	0	0	0	0	0	0	0	0	0	0	0	0	0	0	0	0	0	0	0	0	0	0	0	0	0	0	0	0	0	0	0	0	0
pos	4 P	3	62	1	m	mild	1272	IgA	b	0	0	0	0	0	0	0	0	0	0	0	0	0	0	0	0	0	0	0	0	0	0	0	0	0	0	0	0	0	0	0	0	0	0	0	0	0	0	0	0
pos	4 P	3	62	1	m	mild	1272	IgG	r	0	0	0	0	0	0	0	0	0	0	0	0	0	0	0	0	0	0	0	0	0	0	0	0	0	0	0	0	0	0	0	0	0	0	0	0	0	0	0	0
pos	4 P	3	62	1	m	mild	1272	IgM	g	0	0	0	0	0	0	0	0	0	0	0	0	0	0	0	0	0	0	0	0	0	0	0	0	0	0	0	0	0	0	0	0	0	0	0	0	0	0	0	0
pos	r	7	30	2	0	mild	1266	IgA	b	0	0	0	0	0	0	0	0	0	0	0	0	0	0	0	0	0	0	0	0	0	0	0	0	0	0	0	0	0	0	0	0	0	0	0	0	0	0	0	0
pos	r	7	30	2	0	mild	1266	IgG	r	0	0	0	0	0	0	0	0	0	0	0	0	0	0	0	0	0	0	0	0	0	0	0	0	0	0	0	0	0	0	0	0	0	0	0	0	0	0	0	0
pos	r	7	30	2	0	mild	1266	IgM	g	0	0	0	0	0	0	0	0	0	g	0	0	0	0	0	0	0	0	0	0	0	0	0	0	0	0	0	0	0	0	0	0	0	0	0	0	0	0	0	g
pos	c	6	85	2	m	severe	1234	IgA	b	0	0	0	0	0	0	0	0	0	0	0	0	0	0	0	0	0	0	0	0	0	0	0	0	0	0	0	0	0	0	0	0	0	0	0	0	0	0	0	0
pos	c	6	85	2	m	severe	1234	IgG	r	0	0	0	0	0	0	0	0	0	0	0	0	0	0	0	0	0	0	0	0	0	0	0	0	0	0	0	0	0	0	0	0	0	0	0	0	0	0	0	0
pos	c	6	85	2	m	severe	1234	IgM	g	0	0	0	0	0	0	0	0	0	0	0	0	0	0	0	0	0	0	0	0	0	0	0	0	0	0	0	0	0	0	0	0	0	0	0	0	0	0	g	0
pos	f	3	34	3	m	moderate	1214	IgA	b	0	0	0	0	b	0	0	0	0	0	0	0	0	0	0	0	0	0	0	0	0	0	0	0	0	0	0	0	0	0	0	0	0	0	0	0	0	0	0	0
pos	f	3	34	3	m	moderate	1214	IgG	r	0	0	0	0	0	0	0	0	0	0	0	0	0	0	0	0	0	0	0	0	0	0	0	0	0	0	0	0	0	0	0	0	0	0	0	0	0	0	0	0
pos	f	3	34	3	m	moderate	1214	IgM	g	0	0	0	0	0	0	0	0	0	0	0	0	0	0	0	0	0	0	0	0	0	0	0	0	0	0	0	0	0	0	0	0	0	0	0	0	0	0	0	0
pos	f	6	34	2	m	moderate	1185	IgA	b	0	0	0	0	0	0	0	0	0	0	0	0	0	0	0	0	0	0	0	0	0	0	0	0	0	0	0	0	0	0	0	0	0	0	0	0	0	0	0	0
pos	f	6	34	2	m	moderate	1185	IgG	r	0	0	0	0	0	0	0	0	0	0	0	0	0	0	0	0	0	0	0	0	0	0	0	0	0	0	0	0	0	0	0	0	0	0	0	0	0	0	0	0
pos	f	6	34	2	m	moderate	1185	IgM	g	0	0	0	0	0	0	0	0	0	0	0	0	0	0	0	0	0	0	0	0	0	0	0	0	0	0	0	0	0	0	0	0	0	0	0	0	0	0	0	0
pos	h	1	37	5	m	mild	941	IgA	b	0	0	0	0	0	0	0	0	0	0	0	0	0	0	0	0	0	0	0	0	0	0	0	0	0	0	0	0	0	0	0	0	0	0	0	0	0	0	0	0
pos	h	1	37	5	m	mild	941	IgG	r	0	0	0	0	0	0	0	r	r	0	0	0	0	0	0	0	0	0	0	0	0	0	0	0	0	0	0	r	0	0	0	0	0	0	0	0	0	0	0	0
pos	h	1	37	5	m	mild	941	IgM	g	0	0	0	0	0	0	0	0	0	0	0	0	0	0	0	0	0	0	0	0	0	0	0	0	0	0	0	0	0	0	0	0	0	0	0	0	0	0	0	0
pos	3 P	3	16	1	f	mild	867	IgA	b	0	0	0	0	0	0	0	0	0	0	0	0	0	0	0	0	0	0	0	0	0	0	0	0	0	0	0	0	0	0	0	0	0	0	0	0	0	0	0	0
pos	3 P	3	16	1	f	mild	867	IgG	r	0	0	0	0	0	0	0	0	0	0	0	0	0	0	0	0	0	0	0	0	0	0	0	0	0	0	0	0	0	0	0	0	0	0	0	0	0	0	0	0
pos	3 P	3	16	1	f	mild	867	IgM	g	0	0	0	0	0	0	0	0	0	0	0	0	0	0	0	0	0	0	0	0	0	0	0	0	0	0	0	0	0	0	0	0	0	0	0	0	0	0	0	0
pos	q	7	26	0	0	mild	711	IgA	b	0	0	0	0	0	0	0	0	0	0	0	0	0	0	0	0	0	0	0	0	0	0	0	0	0	0	0	0	0	0	0	0	0	0	0	0	0	0	0	0
pos	q	7	26	0	0	mild	711	IgG	r	0	0	0	0	0	0	0	0	0	0	0	0	0	0	0	0	0	0	0	0	0	0	0	0	0	0	0	0	0	0	0	0	0	0	0	0	0	0	0	0
pos	q	7	26	0	0	mild	711	IgM	g	0	0	0	0	0	0	0	0	0	0	0	0	0	0	0	0	0	0	0	0	0	0	0	0	0	0	0	0	0	0	0	0	0	0	0	0	0	0	0	0
[truncated: 608 more columns]

## Sheet: Mild
		week post infection								S-Protein
pos/neg	sample ID	wpi	age	sample #	sex	Symptoms	Neutralizing capacity	2nd ab	Peptide #	S-1	S-2	S-3	S-4	S-5	S-6	S-7	S-8	S-9	S-10	S-11	S-12	S-13	S-14	S-15	S-16	S-17	S-18	S-19	S-20	S-21	S-22	S-23	S-24	S-25	S-26	S-27	S-28	S-29	S-30	S-31	S-32	S-33	S-34	S-35	S-36	S-37	S-38	S-39	S-40
pos	l	14	0	1	f	mild	2196	IgA	b	0	0	0	0	0	0	0	0	0	0	b	0	0	0	0	0	0	0	0	0	0	0	0	0	0	b	b	b	0	0	0	0	0	0	0	0	0	0	0	0
pos	l	14	0	1	f	mild	2196	IgG	r	0	0	0	0	0	0	0	0	0	0	0	0	0	0	0	0	0	0	0	0	0	0	0	0	0	0	0	0	0	0	0	0	0	0	0	0	0	0	0	0
pos	l	14	0	1	f	mild	2196	IgM	g	0	0	g	g	0	0	0	0	0	0	g	g	0	0	0	0	0	0	0	0	0	0	0	g	g	g	g	g	0	0	0	0	0	0	0	0	0	0	0	0
pos	m	14	60	1	f	mild	2165	IgA	b	0	0	0	0	0	0	0	0	0	0	0	0	0	0	0	0	0	0	0	0	0	0	0	0	0	0	0	0	0	0	0	0	0	0	0	0	0	0	0	0
pos	m	14	60	1	f	mild	2165	IgG	r	0	0	0	0	0	0	0	0	0	0	0	0	0	0	0	0	0	0	0	0	0	0	0	0	0	0	0	0	0	0	0	0	0	0	0	0	0	0	0	0
pos	m	14	60	1	f	mild	2165	IgM	g	0	0	0	0	0	0	0	0	0	0	0	0	0	0	0	0	0	0	0	0	0	0	0	0	0	0	0	0	0	0	0	0	0	0	0	0	0	0	0	0
pos	u	15	37	1	f	mild	2126	IgA	b	0	0	0	0	0	0	0	0	0	0	0	0	0	0	0	0	0	0	0	0	0	0	0	0	0	0	0	0	0	0	0	0	0	0	0	0	0	0	0	0
pos	u	15	37	1	f	mild	2126	IgG	r	0	0	0	0	0	0	0	0	0	0	0	0	0	0	0	0	0	0	0	0	0	0	0	0	0	0	0	0	0	0	0	0	0	0	0	0	0	0	0	0
pos	u	15	37	1	f	mild	2126	IgM	g	0	0	0	0	0	0	0	0	0	0	0	0	0	0	0	0	0	0	0	0	0	0	0	0	0	0	0	0	0	0	0	0	0	0	0	0	0	0	0	0
pos	b	12	62	1	f	mild	1900	IgA	b	0	0	0	0	0	0	0	0	0	0	b	0	0	0	0	0	0	0	0	0	0	0	0	0	0	0	0	0	0	0	0	0	0	0	0	0	0	0	0	0
pos	b	12	62	1	f	mild	1900	IgG	r	0	0	0	0	0	0	0	0	0	0	0	0	0	0	0	0	0	0	0	0	0	0	0	0	0	0	0	0	0	0	0	0	0	0	0	0	0	0	0	0
pos	b	12	62	1	f	mild	1900	IgM	g	g	g	g	g	g	g	0	0	0	0	0	0	0	0	0	0	0	0	0	g	g	g	g	g	g	g	0	0	0	0	0	0	0	0	0	0	0	0	0	0
pos	o	17	43	1	f	mild	1873	IgA	b	0	0	0	0	0	0	0	0	0	0	0	0	0	0	0	0	0	0	0	0	0	0	0	0	0	0	0	0	0	b	b	b	0	0	0	0	0	b	b	0
pos	o	17	43	1	f	mild	1873	IgG	r	0	0	0	0	0	0	0	0	0	0	0	0	0	0	0	0	0	0	0	0	0	0	0	0	0	0	0	0	0	0	0	0	0	0	0	0	0	0	0	0
pos	o	17	43	1	f	mild	1873	IgM	g	0	0	0	0	0	0	0	0	0	0	0	0	0	0	0	0	0	0	0	0	0	0	g	g	0	0	0	0	0	0	0	0	0	0	0	0	0	0	0	0
pos	j	14	47	1	f	mild	1729	IgA	b	0	0	0	0	0	0	0	0	0	0	b	0	0	0	0	0	0	0	0	0	0	0	0	0	0	0	0	0	0	0	0	0	0	0	0	0	0	0	0	0
pos	j	14	47	1	f	mild	1729	IgG	r	0	0	0	0	0	0	0	0	0	0	0	0	0	0	0	0	0	0	0	0	0	0	0	0	0	0	0	0	0	0	0	0	0	0	0	0	0	0	0	0
pos	j	14	47	1	f	mild	1729	IgM	g	0	0	0	0	0	0	0	0	0	0	0	0	0	0	0	0	0	0	0	0	0	0	0	0	0	0	0	0	0	0	0	0	0	0	0	0	0	0	0	0
pos	g	13	34	1	f	mild	1729	IgA	b	0	0	0	0	0	0	0	0	0	0	b	0	0	0	0	0	0	0	0	0	0	0	0	0	0	0	0	0	0	0	0	0	0	0	0	0	0	0	0	0
pos	g	13	34	1	f	mild	1729	IgG	r	0	0	0	0	0	0	0	0	0	0	0	0	0	0	0	0	0	0	0	0	0	0	0	0	0	0	0	0	0	0	0	0	0	0	0	0	0	0	0	0
pos	g	13	34	1	f	mild	1729	IgM	g	0	0	0	0	0	0	0	0	0	0	0	0	0	0	0	0	0	0	0	0	0	0	0	0	0	0	0	0	0	0	0	0	0	0	0	0	0	0	0	0
pos	1 P	0	0	0	0	mild	1717	IgA	b	0	0	0	0	0	0	0	0	0	0	0	0	0	0	0	0	0	0	0	0	0	0	0	0	0	0	0	0	0	0	0	0	0	0	0	0	0	0	0	0
pos	1 P	0	0	0	0	mild	1717	IgG	r	0	0	0	0	0	0	0	0	0	0	0	0	0	0	0	0	0	0	0	0	0	0	0	0	0	0	0	0	0	0	0	0	0	0	0	0	0	0	0	0
pos	1 P	0	0	0	0	mild	1717	IgM	g	g	g	g	0	0	0	0	0	0	0	0	0	0	0	0	0	0	0	0	0	0	0	0	0	0	0	0	0	0	0	0	0	0	0	0	0	0	0	0	0
pos	e	14	23	1	f	asymptomatic	1704	IgA	b	0	0	0	0	0	0	0	0	0	0	0	0	0	0	0	0	0	0	0	0	0	0	0	0	0	0	0	0	0	0	0	0	0	0	0	0	0	0	0	0
pos	e	14	23	1	f	asymptomatic	1704	IgG	r	0	0	0	0	0	0	0	0	0	0	0	0	0	0	0	0	0	0	0	0	0	0	0	0	0	0	0	0	0	0	0	0	0	0	0	0	0	0	0	0
pos	e	14	23	1	f	asymptomatic	1704	IgM	g	0	0	0	0	0	0	0	0	0	0	0	0	0	0	0	0	0	0	0	0	0	0	0	0	0	0	0	0	0	0	0	0	0	0	0	0	0	0	0	0
pos	s	13	25	1	f	mild	1686	IgA	b	0	b	b	0	b	b	0	0	0	0	0	b	0	0	0	b	b	0	b	0	0	b	b	b	0	0	0	0	0	0	0	0	0	0	0	0	0	0	0	0
pos	s	13	25	1	f	mild	1686	IgG	r	0	0	0	0	0	0	0	0	0	0	0	0	0	0	0	0	0	0	0	0	0	0	0	0	0	0	0	0	0	0	0	0	0	0	0	0	0	0	0	0
pos	s	13	25	1	f	mild	1686	IgM	g	0	0	0	0	0	0	0	0	0	0	0	0	0	0	0	0	0	0	g	0	0	0	0	0	0	0	0	0	0	0	0	0	0	0	0	0	0	0	0	0
pos	p	16	29	1	0	mild	1675	IgA	b	0	0	0	0	0	0	0	0	0	0	0	0	0	0	0	0	0	0	0	0	0	0	0	0	0	0	b	b	b	0	0	0	0	0	0	0	0	0	0	0
pos	p	16	29	1	0	mild	1675	IgG	r	0	0	0	0	0	0	0	0	0	0	0	0	0	0	0	0	0	0	0	0	0	0	0	0	0	0	0	0	0	0	0	0	0	0	0	0	0	0	0	0
pos	p	16	29	1	0	mild	1675	IgM	g	0	0	0	0	0	0	0	0	0	0	0	0	0	0	0	0	0	0	0	0	0	0	0	0	0	0	0	0	0	0	0	0	0	0	0	0	0	0	0	0
pos	9 P	3	24	1	f	mild	1659	IgA	b	0	0	0	0	0	0	0	0	0	0	0	0	0	0	0	0	0	0	0	0	0	0	0	b	b	b	b	0	0	0	0	0	0	0	0	0	0	0	0	0
pos	9 P	3	24	1	f	mild	1659	IgG	r	0	0	0	0	0	0	0	0	0	0	0	0	0	0	0	0	0	0	0	0	0	0	0	0	0	0	0	0	0	0	0	0	0	0	0	0	0	0	0	0
pos	9 P	3	24	1	f	mild	1659	IgM	g	0	0	0	0	0	0	0	0	0	0	0	0	0	0	0	0	0	0	0	0	0	0	0	0	0	0	0	0	0	0	0	0	0	0	0	0	0	0	0	0
pos	t	13	26	1	0	mild	1653	IgA	b	0	0	0	0	0	0	0	0	0	0	0	0	0	0	0	0	0	0	0	0	0	0	0	0	0	0	0	0	0	0	0	0	0	0	0	0	0	0	0	0
pos	t	13	26	1	0	mild	1653	IgG	r	0	0	0	0	0	0	0	0	0	0	0	0	0	0	0	0	0	0	0	0	0	0	0	0	0	0	0	0	0	0	0	0	0	0	0	0	0	0	0	0
pos	t	13	26	1	0	mild	1653	IgM	g	0	0	0	0	0	0	0	0	0	0	0	0	0	g	0	0	0	0	0	0	0	0	0	0	0	0	0	0	0	0	0	0	0	0	0	0	0	0	0	0
pos	s	5	25	2	f	mild	1619	IgA	b	0	0	0	0	0	0	0	0	0	0	0	0	0	0	0	0	0	0	0	0	0	0	0	0	0	0	0	0	0	0	0	0	0	0	0	0	0	0	0	0
pos	s	5	25	2	f	mild	1619	IgG	r	0	0	0	0	0	0	0	0	0	0	0	0	0	0	0	0	0	0	0	0	0	0	0	0	0	0	0	0	0	0	0	0	0	0	0	0	0	0	0	0
pos	s	5	25	2	f	mild	1619	IgM	g	0	0	0	0	0	0	0	0	0	0	0	0	0	0	0	0	0	0	0	0	0	0	0	0	0	0	0	0	0	0	0	0	0	0	0	0	0	0	0	0
pos	r	15	30	1	0	mild	1601	IgA	b	0	0	0	0	0	0	0	0	0	0	0	0	0	0	0	0	0	0	0	0	0	0	0	0	b	b	b	b	0	0	0	0	0	0	0	0	0	0	0	0
pos	r	15	30	1	0	mild	1601	IgG	r	0	0	0	0	0	0	0	0	0	0	0	0	0	0	0	0	0	0	0	0	0	0	0	0	0	0	0	0	0	0	0	0	0	0	0	0	0	0	0	0
pos	r	15	30	1	0	mild	1601	IgM	g	g	g	g	g	0	0	0	0	0	0	0	0	0	0	0	0	0	0	0	0	0	0	0	g	g	g	g	g	0	0	0	0	0	0	0	0	0	0	0	g
pos	10 P	0	0	0	0	mild	1556	IgA	b	0	0	0	0	0	0	0	0	0	0	0	0	0	0	0	0	0	0	0	0	0	0	0	0	0	0	b	b	b	0	0	0	0	0	0	0	0	0	0	0
pos	10 P	0	0	0	0	mild	1556	IgG	r	0	0	0	0	0	0	0	r	r	0	0	0	0	0	0	0	0	0	0	0	0	0	0	0	0	0	0	0	0	0	0	0	0	0	0	0	0	0	0	0
pos	10 P	0	0	0	0	mild	1556	IgM	g	0	0	0	0	0	0	0	0	0	0	0	0	0	0	0	0	0	0	0	0	0	0	0	0	0	0	0	0	0	0	0	0	0	0	0	0	0	0	0	0
pos	l	4	0	2	f	mild	1551	IgA	b	0	0	0	0	0	0	0	0	0	0	b	0	0	0	0	0	0	0	0	0	0	0	0	b	b	b	b	b	0	0	0	0	0	0	0	0	0	0	0	0
pos	l	4	0	2	f	mild	1551	IgG	r	0	0	0	0	0	0	0	0	0	0	0	0	0	0	0	0	0	0	0	0	0	0	0	0	0	0	0	0	0	0	0	0	0	0	0	0	0	0	0	0
pos	l	4	0	2	f	mild	1551	IgM	g	g	g	g	g	0	0	0	0	0	0	0	0	0	0	0	0	0	0	0	0	0	0	0	g	g	g	g	g	0	0	0	0	0	0	0	0	0	0	0	0
pos	h	14	37	1	m	mild	1548	IgA	b	b	0	0	0	0	0	0	0	0	0	b	0	0	0	0	0	0	0	0	0	0	0	0	0	b	0	b	0	0	0	0	0	0	0	0	0	0	0	0	0
pos	h	14	37	1	m	mild	1548	IgG	r	0	0	0	0	0	0	0	0	0	0	0	0	0	0	0	0	0	0	0	0	0	0	0	0	0	0	0	0	0	0	0	0	0	0	0	0	0	0	0	0
pos	h	14	37	1	m	mild	1548	IgM	g	0	0	0	0	0	0	0	0	0	0	0	0	0	0	0	0	0	0	g	g	g	0	0	0	0	0	g	0	0	0	0	g	g	0	g	0	0	0	0	0
pos	2 P	0	0	0	0	mild	1515	IgA	b	0	0	0	0	0	0	0	0	0	0	0	0	0	0	0	0	0	0	0	0	0	0	0	0	0	0	0	0	0	0	0	0	0	0	0	0	0	0	0	0
pos	2 P	0	0	0	0	mild	1515	IgG	r	0	0	0	0	0	0	0	0	0	0	0	0	0	0	0	0	0	0	0	0	0	0	0	0	0	0	0	0	0	0	0	0	0	0	0	0	0	0	0	0
pos	2 P	0	0	0	0	mild	1515	IgM	g	0	0	0	0	0	0	0	0	0	0	0	0	0	0	0	0	0	0	0	0	0	0	0	0	0	0	0	0	0	0	0	0	0	0	0	0	0	0	0	0
pos	e	2	23	4	f	asymptomatic	1470	IgA	b	0	0	0	0	0	0	0	0	0	0	0	0	0	0	0	0	0	0	0	0	0	0	0	0	0	0	0	0	0	0	0	0	0	0	0	0	0	0	0	0
pos	e	2	23	4	f	asymptomatic	1470	IgG	r	0	0	0	0	0	0	0	0	0	0	0	0	0	0	0	0	0	0	0	0	0	0	0	0	0	0	0	0	0	0	0	0	0	0	0	0	0	0	0	0
pos	e	2	23	4	f	asymptomatic	1470	IgM	g	0	0	0	0	0	0	0	0	0	0	0	0	0	0	0	0	0	0	0	0	0	0	0	0	0	0	0	0	0	0	0	0	0	0	0	0	0	0	0	0
pos	11 P	3	55	1	m	mild	1426	IgA	b	0	0	0	0	0	0	0	0	0	0	b	0	0	0	0	0	0	0	0	0	0	0	0	0	0	0	0	0	0	0	0	0	0	0	0	0	0	0	0	0
pos	11 P	3	55	1	m	mild	1426	IgG	r	0	0	0	0	0	0	0	0	0	0	0	0	0	0	0	0	0	0	0	0	0	0	0	0	0	0	0	0	0	0	0	0	0	0	0	0	0	0	0	0
pos	11 P	3	55	1	m	mild	1426	IgM	g	g	g	g	0	0	0	0	0	0	0	0	0	0	0	0	0	0	0	0	0	0	0	0	0	0	0	0	0	0	0	0	0	0	0	0	0	0	0	0	0
pos	7 P	3	39	1	f	mild	1403	IgA	b	0	0	0	0	0	0	0	0	0	0	0	0	0	0	0	0	0	0	0	0	0	0	0	0	0	0	0	0	0	0	0	0	0	0	0	0	0	0	0	0
pos	7 P	3	39	1	f	mild	1403	IgG	r	0	0	0	0	0	0	0	0	0	0	0	0	0	0	0	0	0	0	0	0	0	0	0	0	0	0	0	0	0	0	0	0	0	0	0	0	0	0	0	0
pos	7 P	3	39	1	f	mild	1403	IgM	g	0	0	0	0	0	g	0	0	0	0	0	0	0	0	0	0	0	0	0	0	0	0	0	0	0	0	0	0	0	0	0	0	0	0	0	0	0	0	0	0
pos	8 P	3	58	1	f	mild	1400	IgA	b	0	0	0	0	0	0	0	0	0	0	0	0	0	0	0	0	0	0	0	0	0	0	0	0	0	0	0	0	0	0	0	0	0	0	0	0	0	0	0	0
pos	8 P	3	58	1	f	mild	1400	IgG	r	0	0	0	0	0	0	0	0	0	0	0	0	0	0	0	0	0	0	0	0	0	0	0	0	0	0	0	0	0	0	0	0	0	0	0	0	0	0	0	0
pos	8 P	3	58	1	f	mild	1400	IgM	g	0	0	0	0	0	0	0	0	0	0	0	0	0	0	0	0	0	0	0	0	0	0	0	0	0	0	0	0	0	0	0	0	0	0	0	0	0	0	0	0
pos	6 P	0	0	0	0	mild	1399	IgA	b	0	0	0	0	0	0	0	0	0	0	0	0	0	0	0	0	0	0	0	0	0	0	0	0	0	0	0	0	0	0	0	0	0	0	0	0	0	0	0	0
pos	6 P	0	0	0	0	mild	1399	IgG	r	0	0	0	0	0	0	0	0	0	0	0	0	0	0	0	0	0	0	0	0	0	0	0	0	0	0	0	0	0	0	0	0	0	0	0	0	0	0	0	0
pos	6 P	0	0	0	0	mild	1399	IgM	g	0	0	0	0	0	0	0	0	0	0	0	0	0	0	0	0	0	0	0	0	0	0	0	0	g	g	g	g	0	0	0	0	0	0	0	0	0	0	0	0
pos	16 P	3	55	1	m	mild	1390	IgA	b	0	0	0	0	0	0	0	0	0	0	0	0	0	0	0	0	0	0	0	0	0	b	b	b	b	0	0	0	0	0	0	0	0	0	0	0	0	0	0	0
pos	16 P	3	55	1	m	mild	1390	IgG	r	0	0	0	0	0	0	0	0	0	0	0	0	0	0	0	0	0	0	0	0	0	0	0	0	0	0	0	0	0	0	0	0	0	0	0	0	0	0	0	0
pos	16 P	3	55	1	m	mild	1390	IgM	g	0	0	0	0	0	0	0	0	0	0	0	0	0	0	0	0	0	0	0	0	0	g	g	g	g	0	0	0	0	0	0	0	0	0	0	0	0	0	0	0
pos	15 P	3	48	1	f	mild	1380	IgA	b	0	0	0	0	0	0	0	0	0	0	0	0	0	0	0	0	0	0	0	0	0	0	0	0	0	0	0	0	0	0	0	0	0	0	0	0	0	0	0	0
pos	15 P	3	48	1	f	mild	1380	IgG	r	0	0	0	0	0	0	0	0	0	0	0	0	0	0	0	0	0	0	0	0	0	0	0	0	0	0	0	0	0	0	0	0	0	0	0	0	0	0	0	0
pos	15 P	3	48	1	f	mild	1380	IgM	g	0	0	0	0	0	0	0	0	0	0	0	g	g	g	g	g	0	0	0	0	0	0	0	0	0	0	0	0	0	0	0	0	0	0	0	0	0	0	0	0
pos	13 P	3	35	1	m	mild	1378	IgA	b	0	0	0	0	0	0	0	0	0	0	0	0	0	0	0	0	0	0	0	0	0	0	0	0	0	0	0	0	0	0	0	0	0	0	0	0	0	0	0	0
pos	13 P	3	35	1	m	mild	1378	IgG	r	0	0	0	0	0	0	0	0	0	0	0	0	0	0	0	0	0	0	0	0	0	0	0	0	0	0	0	0	0	0	0	0	0	0	0	0	0	0	0	0
pos	13 P	3	35	1	m	mild	1378	IgM	g	0	0	0	0	0	0	0	0	0	0	0	0	0	0	0	0	0	0	0	0	0	0	0	0	0	0	0	0	0	0	0	0	0	0	0	0	0	0	0	0
pos	e	4	23	3	f	asymptomatic	1360	IgA	b	0	0	0	0	0	0	0	0	0	0	0	0	0	0	0	0	0	0	0	0	0	0	0	0	0	0	0	0	0	0	0	0	0	0	0	0	0	0	0	0
pos	e	4	23	3	f	asymptomatic	1360	IgG	r	0	0	0	0	0	0	0	0	0	0	0	0	0	0	0	0	0	0	0	0	0	0	0	0	0	0	0	0	0	0	0	0	0	0	0	0	0	0	0	0
pos	e	4	23	3	f	asymptomatic	1360	IgM	g	0	0	0	0	0	0	0	0	0	0	0	0	0	0	0	0	0	0	0	0	0	0	0	0	0	0	0	0	0	0	0	0	0	0	0	0	0	0	0	0
pos	b	6	62	2	f	mild	1355	IgA	b	0	0	0	0	0	0	0	0	0	0	b	0	0	0	0	0	0	0	0	0	0	0	0	0	0	0	0	0	0	0	0	0	0	0	0	0	0	0	0	0
pos	b	6	62	2	f	mild	1355	IgG	r	0	0	0	0	0	0	0	0	0	0	0	0	0	0	0	0	0	0	0	0	0	0	0	0	0	0	0	0	0	0	0	0	0	0	0	0	0	0	0	0
pos	b	6	62	2	f	mild	1355	IgM	g	0	0	0	0	0	0	0	0	0	0	0	0	0	0	0	0	0	0	0	0	0	g	g	g	g	g	0	0	0	0	0	0	0	0	0	0	0	0	0	0
pos	m	3	60	3	f	mild	1352	IgA	b	0	0	0	0	0	0	0	0	0	0	b	0	0	0	0	0	0	0	0	0	0	0	0	0	0	0	0	0	0	0	0	0	0	0	0	0	0	0	0	0
pos	m	3	60	3	f	mild	1352	IgG	r	0	0	0	0	0	0	0	0	0	0	0	0	0	0	0	0	0	0	0	0	0	0	0	0	0	0	0	0	0	0	0	0	0	0	0	0	0	0	0	0
pos	m	3	60	3	f	mild	1352	IgM	g	0	0	0	0	0	0	0	0	0	0	0	0	0	0	0	0	0	0	0	0	0	0	0	0	0	0	0	0	0	0	0	0	0	0	0	0	0	0	0	0
pos	t	5	26	2	0	mild	1350	IgA	b	0	0	0	0	0	0	0	0	0	0	b	b	0	0	0	0	0	0	0	0	0	0	0	0	0	0	0	0	0	0	0	0	0	0	0	0	0	0	0	0
pos	t	5	26	2	0	mild	1350	IgG	r	0	0	0	0	0	0	0	0	0	0	0	0	0	0	0	0	0	0	0	0	0	0	0	0	0	0	0	0	0	0	0	0	0	0	0	0	0	0	0	0
pos	t	5	26	2	0	mild	1350	IgM	g	0	0	0	0	0	0	0	0	0	0	0	0	0	g	0	0	0	0	0	0	0	0	0	0	0	0	0	0	0	0	0	0	0	0	0	0	0	0	0	0
pos	e	6	23	2	f	asymptomatic	1349	IgA	b	0	0	0	0	0	0	0	0	0	0	0	0	0	0	0	0	0	0	0	0	0	0	0	0	0	0	0	0	0	0	0	0	0	0	0	0	0	0	b	0
pos	e	6	23	2	f	asymptomatic	1349	IgG	r	0	0	0	0	0	0	0	0	0	0	0	0	0	0	0	0	0	0	0	0	0	0	0	0	0	0	0	0	0	0	0	0	0	0	0	0	0	0	r	0
pos	e	6	23	2	f	asymptomatic	1349	IgM	g	0	0	0	0	0	0	0	0	g	g	g	0	0	0	0	0	0	0	0	0	0	0	0	0	0	0	0	0	0	0	0	0	0	0	0	0	0	0	0	0
pos	b	3	62	4	f	mild	1343	IgA	b	0	0	0	0	0	0	0	0	0	0	0	0	0	0	0	0	0	0	0	0	0	0	0	0	0	0	0	0	0	0	0	0	0	0	0	0	0	0	0	0
pos	b	3	62	4	f	mild	1343	IgG	r	0	0	0	0	0	0	0	0	0	0	0	0	0	0	0	0	0	0	0	0	0	0	0	0	0	0	0	0	0	0	0	0	0	0	0	0	0	0	0	0
pos	b	3	62	4	f	mild	1343	IgM	g	0	0	0	0	0	0	0	0	0	0	0	0	0	0	0	0	0	0	0	0	0	0	0	0	0	0	0	0	0	0	0	0	0	0	0	0	0	0	0	0
pos	h	2	37	4	m	mild	1324	IgA	b	0	0	0	0	0	0	0	0	0	0	b	b	0	0	0	0	0	0	0	0	0	0	0	0	b	0	0	b	0	0	0	0	0	0	0	0	0	0	0	0
pos	h	2	37	4	m	mild	1324	IgG	r	0	0	0	0	0	0	0	0	0	0	0	0	0	0	0	0	0	0	0	0	0	0	0	0	0	0	0	r	0	0	0	0	0	0	0	0	0	0	0	0
pos	h	2	37	4	m	mild	1324	IgM	g	0	0	0	0	0	0	0	0	0	0	0	0	0	0	0	0	g	g	g	g	g	g	g	g	0	0	0	0	0	0	0	g	g	g	g	0	0	0	0	0
pos	b	4	62	3	f	mild	1333	IgA	b	0	0	0	0	0	0	0	0	0	0	b	0	0	0	0	0	0	0	0	0	0	0	0	0	0	0	0	0	0	0	0	0	0	0	0	0	0	0	0	0
pos	b	4	62	3	f	mild	1333	IgG	r	0	0	0	0	0	0	0	0	0	0	0	0	0	0	0	0	0	0	0	0	0	0	0	0	0	0	0	0	0	0	0	0	0	0	0	0	0	0	0	0
pos	b	4	62	3	f	mild	1333	IgM	g	0	0	0	0	0	0	0	0	0	0	0	0	0	0	0	0	0	0	0	0	0	0	0	0	g	g	0	0	0	0	0	0	0	0	0	0	0	0	0	0
pos	o	4	43	2	f	mild	1332	IgA	b	0	0	0	0	0	0	0	0	0	0	0	0	0	0	0	0	0	0	0	0	0	0	0	0	0	0	0	0	0	0	0	0	0	0	0	0	0	0	0	0
pos	o	4	43	2	f	mild	1332	IgG	r	0	0	0	0	0	0	0	0	0	0	0	0	0	0	0	0	0	0	0	0	0	0	0	0	0	0	0	0	0	0	0	0	0	0	0	0	0	0	0	0
pos	o	4	43	2	f	mild	1332	IgM	g	0	0	0	0	0	0	0	0	0	0	0	0	0	0	0	0	0	0	0	0	0	0	0	0	0	0	0	0	0	0	0	0	0	0	0	0	0	0	0	0
pos	h	5	37	2	m	mild	1335	IgA	b	0	0	0	0	0	0	0	0	0	0	0	0	0	0	0	0	0	0	0	0	0	0	0	0	0	0	0	0	0	0	0	0	0	0	0	0	0	0	0	0
pos	h	5	37	2	m	mild	1335	IgG	r	0	0	0	0	0	0	0	0	0	0	0	0	0	0	0	0	0	0	0	0	0	0	0	0	0	0	0	0	0	0	0	0	0	0	0	0	0	0	0	0
pos	h	5	37	2	m	mild	1335	IgM	g	0	0	0	0	0	0	0	0	0	0	0	0	0	0	0	0	0	g	0	g	g	0	0	0	0	0	0	g	g	0	0	0	0	0	0	0	0	0	0	0
pos	5 P	3	43	1	f	mild	1324	IgA	b	0	0	0	0	0	0	0	0	0	0	0	0	0	0	0	0	0	0	0	0	0	0	0	0	0	0	0	0	0	0	0	0	0	0	0	0	0	0	0	0
pos	5 P	3	43	1	f	mild	1324	IgG	r	0	0	0	0	0	0	0	0	0	0	0	0	0	0	0	0	0	0	0	0	0	0	0	0	0	0	0	0	0	0	0	0	0	0	0	0	0	0	0	0
pos	5 P	3	43	1	f	mild	1324	IgM	g	0	0	0	0	0	0	0	0	0	0	0	0	0	0	0	0	0	0	0	0	0	0	0	0	0	0	0	0	0	0	0	0	0	0	0	0	0	0	0	0
pos	h	3	37	3	m	mild	1243	IgA	b	0	0	0	0	0	0	0	0	0	0	0	0	0	0	0	0	0	0	0	0	0	0	0	0	0	0	0	0	0	0	0	0	0	0	0	0	0	0	0	0
pos	h	3	37	3	m	mild	1243	IgG	r	0	0	0	0	0	0	0	0	0	0	0	0	0	0	0	0	0	0	0	0	0	0	0	0	0	0	0	0	0	0	0	0	0	0	0	0	0	0	0	0
pos	h	3	37	3	m	mild	1243	IgM	g	0	0	0	0	0	0	0	0	0	0	0	0	0	0	0	0	0	0	0	0	0	0	0	0	0	0	0	0	0	0	0	0	0	0	0	0	0	0	0	0
pos	i	4	27	1	f	mild	1315	IgA	b	0	0	0	0	0	0	0	0	0	0	0	0	0	0	0	0	0	0	0	0	0	0	0	0	0	0	0	0	0	0	0	0	0	0	0	0	0	0	0	0
pos	i	4	27	1	f	mild	1315	IgG	r	0	0	0	0	0	0	0	0	0	0	0	0	0	0	0	0	0	0	0	0	0	0	0	0	0	0	0	0	0	0	0	0	0	0	0	0	0	0	0	0
pos	i	4	27	1	f	mild	1315	IgM	g	0	0	0	0	0	0	0	0	0	0	0	0	0	0	0	0	0	0	0	0	0	0	0	0	0	0	0	0	0	0	0	0	0	0	0	0	0	0	0	0
pos	i	2	27	2	f	mild	1310	IgA	b	0	0	0	b	b	0	0	0	0	0	0	0	0	0	0	0	0	0	0	0	0	0	0	0	0	0	0	0	0	0	0	0	0	0	0	0	0	0	0	0
pos	i	2	27	2	f	mild	1310	IgG	r	0	0	0	0	0	0	0	0	0	0	0	0	0	0	0	0	0	0	0	0	0	0	0	0	0	0	0	0	0	0	0	0	0	0	0	0	0	0	0	0
pos	i	2	27	2	f	mild	1310	IgM	g	0	0	0	0	0	0	0	0	0	0	0	0	0	0	0	0	0	0	0	0	0	0	0	0	0	0	0	0	0	0	0	0	0	0	0	0	0	0	0	0
pos	j	5	47	2	f	mild	1309	IgA	b	0	0	0	0	0	0	0	0	0	0	0	0	0	0	0	0	0	0	0	0	0	0	0	0	0	0	0	0	0	0	0	0	0	0	0	0	0	0	0	0
pos	j	5	47	2	f	mild	1309	IgG	r	0	0	0	0	0	0	0	0	0	0	0	0	0	0	0	0	0	0	0	0	0	0	0	0	0	0	0	0	0	0	0	0	0	0	0	0	0	0	0	0
pos	j	5	47	2	f	mild	1309	IgM	g	0	0	0	0	0	0	0	0	0	0	0	0	0	0	0	0	0	0	0	0	g	g	g	g	g	g	0	0	0	0	0	0	0	0	0	0	0	0	0	0
pos	u	7	37	2	f	mild	1301	IgA	b	0	0	0	0	0	0	0	0	0	0	0	0	0	0	0	0	0	0	0	0	0	0	0	0	0	0	0	0	0	0	0	0	0	0	0	0	0	0	0	0
pos	u	7	37	2	f	mild	1301	IgG	r	0	0	0	0	0	0	0	0	0	0	0	0	0	0	0	0	0	0	0	0	0	0	0	0	0	0	0	0	0	0	0	0	0	0	0	0	0	0	0	0
pos	u	7	37	2	f	mild	1301	IgM	g	0	0	0	0	0	0	0	0	0	0	0	0	0	0	0	0	0	0	0	0	0	0	0	0	0	0	0	0	0	0	0	0	0	0	0	0	0	0	0	0
pos	m	5	60	2	f	mild	1300	IgA	b	0	0	0	0	0	0	0	0	0	0	0	0	0	0	0	0	0	0	0	0	b	0	0	0	0	0	0	0	0	0	0	0	0	0	0	0	0	0	0	0
pos	m	5	60	2	f	mild	1300	IgG	r	0	0	0	0	0	0	0	0	0	0	0	0	0	0	0	0	0	0	0	0	0	0	0	0	0	0	0	0	0	0	0	0	0	0	0	0	0	0	0	0
pos	m	5	60	2	f	mild	1300	IgM	g	0	0	0	0	0	0	0	0	0	0	g	0	0	0	0	0	0	0	0	0	0	0	0	0	0	0	0	0	0	0	0	0	0	0	0	0	0	0	0	0
pos	12 P	3	27	1	m	mild	1296	IgA	b	0	0	0	0	0	0	0	0	0	0	0	0	0	0	0	0	0	0	0	0	0	0	0	0	0	0	0	0	0	0	0	0	0	0	0	0	0	0	0	0
pos	12 P	3	27	1	m	mild	1296	IgG	r	0	0	0	0	0	0	0	0	0	0	0	0	0	0	0	0	0	0	0	0	0	0	0	0	0	0	0	0	0	0	0	0	0	0	0	0	0	0	0	0
pos	12 P	3	27	1	m	mild	1296	IgM	g	0	g	0	g	0	0	0	0	0	0	0	0	0	0	0	0	0	0	0	g	g	0	0	g	0	0	0	0	0	0	0	0	g	g	0	g	0	0	0	0
pos	j	3	47	3	f	mild	1290	IgA	b	0	0	0	0	0	0	0	0	0	0	0	0	0	0	0	0	0	0	0	0	0	0	0	0	0	0	0	0	0	0	0	0	0	0	0	0	0	0	0	0
pos	j	3	47	3	f	mild	1290	IgG	r	0	0	0	0	0	0	0	0	0	0	0	0	0	0	0	0	0	0	0	0	0	0	0	0	0	0	0	0	0	0	0	0	0	0	0	0	0	0	0	0
pos	j	3	47	3	f	mild	1290	IgM	g	0	0	0	0	0	0	0	0	0	0	0	0	0	0	0	0	0	0	0	0	0	0	0	0	0	0	0	0	0	0	0	0	0	0	0	0	0	0	0	0
pos	p	8	29	2	0	mild	1288	IgA	b	0	0	0	0	0	0	0	0	0	0	0	0	0	0	0	0	0	0	0	0	0	0	0	0	0	b	b	b	0	0	0	0	0	0	0	0	0	0	0	0
pos	p	8	29	2	0	mild	1288	IgG	r	0	0	0	0	0	0	0	0	0	0	0	0	0	0	0	0	0	0	0	0	0	0	0	0	0	0	0	0	0	0	0	0	0	0	0	0	0	0	0	0
pos	p	8	29	2	0	mild	1288	IgM	g	0	0	0	0	0	0	0	0	0	0	0	0	0	0	0	0	0	0	0	0	0	0	0	0	0	0	0	0	0	0	0	0	0	0	0	0	0	0	0	0
pos	g	4	34	2	f	mild	1281	IgA	b	0	0	0	0	0	0	0	0	0	0	0	0	0	0	0	0	0	0	0	0	0	0	0	0	0	0	0	0	0	0	0	0	0	0	0	0	0	0	0	0
pos	g	4	34	2	f	mild	1281	IgG	r	0	0	0	0	0	0	0	0	0	0	0	0	0	0	0	0	0	0	0	0	0	0	0	0	0	0	0	0	0	0	0	0	0	0	0	0	0	0	0	0
pos	g	4	34	2	f	mild	1281	IgM	g	0	0	0	0	0	0	0	0	0	0	0	0	0	0	0	0	0	0	0	0	0	0	0	0	0	0	0	0	0	0	0	0	0	0	0	0	0	0	0	0
pos	14 P	3	40	1	m	mild	1280	IgA	b	0	0	0	0	0	0	0	0	0	0	0	0	0	0	0	0	0	0	0	0	0	0	0	0	0	0	0	0	0	0	0	0	0	0	0	0	0	0	0	0
pos	14 P	3	40	1	m	mild	1280	IgG	r	0	0	0	0	0	0	0	0	0	0	0	0	0	0	0	0	0	0	0	0	0	0	0	0	0	0	0	0	0	0	0	0	0	0	0	0	0	0	0	0
pos	14 P	3	40	1	m	mild	1280	IgM	g	g	g	0	0	0	g	0	0	0	0	0	0	0	0	0	0	0	0	0	0	0	0	0	0	0	0	0	0	0	0	0	0	0	0	0	0	0	0	0	0
pos	g	2	34	3	f	mild	1279	IgA	b	0	0	0	0	0	0	0	0	0	0	0	0	0	0	0	0	0	0	0	0	0	0	0	0	0	0	0	0	0	0	0	0	0	0	0	0	0	0	0	0
pos	g	2	34	3	f	mild	1279	IgG	r	0	0	0	0	0	0	0	0	0	0	0	0	0	0	0	0	0	0	0	0	0	0	0	0	0	0	0	0	0	0	0	0	0	0	0	0	0	0	0	0
pos	g	2	34	3	f	mild	1279	IgM	g	0	0	0	0	0	0	0	0	0	0	0	0	0	0	0	0	0	0	0	0	0	0	0	0	0	0	0	0	0	0	0	0	0	0	0	0	0	0	0	0
pos	4 P	3	62	1	m	mild	1272	IgA	b	0	0	0	0	0	0	0	0	0	0	b	b	0	0	0	0	0	0	0	0	0	0	0	0	0	0	0	0	0	0	0	0	0	0	0	0	0	0	0	0
pos	4 P	3	62	1	m	mild	1272	IgG	r	0	0	0	0	0	0	0	0	0	0	0	0	0	0	0	0	0	0	0	0	0	0	0	0	0	0	0	0	0	0	0	0	0	0	0	0	0	0	0	0
pos	4 P	3	62	1	m	mild	1272	IgM	g	0	0	0	0	0	0	0	0	g	0	0	0	0	0	0	0	0	0	0	0	0	0	0	0	g	g	0	0	0	0	0	0	0	0	0	0	0	0	0	0
pos	r	7	30	2	0	mild	1266	IgA	b	b	b	0	0	0	0	0	0	0	0	0	0	0	0	0	0	0	0	0	0	0	0	0	0	0	b	b	b	0	0	0	0	0	0	0	0	0	0	0	0
pos	r	7	30	2	0	mild	1266	IgG	r	0	0	0	0	0	0	0	0	0	0	0	0	0	0	0	0	0	0	0	0	0	0	0	0	0	0	0	0	0	0	0	0	0	0	0	0	0	0	0	0
pos	r	7	30	2	0	mild	1266	IgM	g	0	g	g	g	0	0	0	0	0	g	g	g	0	0	0	g	0	0	0	0	g	0	g	g	0	g	g	g	0	0	0	0	0	0	0	0	0	0	0	g
pos	h	1	37	5	m	mild	941	IgA	b	0	0	0	0	0	0	0	0	0	0	0	0	0	0	0	0	0	0	0	0	0	0	0	0	0	0	0	b	0	0	0	0	0	0	0	0	0	0	0	0
pos	h	1	37	5	m	mild	941	IgG	r	0	0	0	0	0	0	0	r	r	0	0	0	0	0	0	0	0	0	0	0	0	0	0	0	0	0	0	r	0	0	0	0	0	0	0	0	0	0	0	0
pos	h	1	37	5	m	mild	941	IgM	g	0	0	0	0	0	0	0	0	0	0	0	0	0	0	0	0	0	0	0	0	0	0	0	0	0	0	0	0	0	0	0	0	0	0	0	0	0	0	0	0
pos	3 P	3	16	1	f	mild	867	IgA	b	0	0	0	0	0	0	0	0	0	0	b	0	0	0	0	0	0	0	0	0	0	0	0	0	0	0	0	0	0	0	0	0	0	0	0	0	0	0	0	0
pos	3 P	3	16	1	f	mild	867	IgG	r	0	0	0	0	0	0	0	0	0	0	0	0	0	0	0	0	0	0	0	0	0	0	0	0	0	0	0	0	0	0	0	0	0	0	0	0	0	0	0	0
pos	3 P	3	16	1	f	mild	867	IgM	g	0	0	0	0	0	0	0	0	0	0	0	0	0	0	0	0	0	0	0	0	0	0	0	0	0	0	0	0	0	0	0	0	0	0	0	0	0	0	0	0
pos	q	7	26	0	0	mild	711	IgA	b	0	0	0	0	0	0	0	0	0	0	0	0	0	0	0	0	0	0	0	0	0	0	0	0	0	0	0	0	0	0	0	0	0	0	0	0	0	0	0	0
pos	q	7	26	0	0	mild	711	IgG	r	0	0	0	0	0	0	0	0	0	0	0	0	0	0	0	0	0	0	0	0	0	0	0	0	0	0	0	0	0	0	0	0	0	0	0	0	0	0	0	0
pos	q	7	26	0	0	mild	711	IgM	g	0	0	0	0	0	0	0	0	0	0	0	0	0	0	0	0	0	0	0	0	0	0	0	0	0	0	0	0	0	0	0	0	0	0	0	0	0	0	0	0
									b	2	2	1	1	2	1	0	0	0	0	14	4	0	0	0	1	1	0	1	0	1	2	2	4	6	6	9	9	2	1	1	1	0	0	0	0	0	1	2	0
								total	r	0	0	0	0	0	0	0	2	2	0	0	0	0	0	0	0	0	0	0	0	0	0	0	0	0	0	0	2	0	0	0	0	0	0	0	0	0	0	1	0
									g	6	8	7	6	1	3	0	0	2	2	4	3	1	3	1	2	1	2	3	5	7	5	7	11	10	10	6	6	1	0	0	2	3	2	2	1	0	0	0	2
									b	2	2	1	1	2	1	0	0	0	0	14	4	0	0	0	1	1	0	1	0	1	2	2	4	6	6	9	9	2	1	1	1	0	0	0	0	0	1	2	0
								positive	r	0	0	0	0	0	0	0	2	2	0	0	0	0	0	0	0	0	0	0	0	0	0	0	0	0	0	0	2	0	0	0	0	0	0	0	0	0	0	1	0
									g	6	8	7	6	1	3	0	0	2	2	4	3	1	3	1	2	1	2	3	5	7	5	7	11	10	10	6	6	1	0	0	2	3	2	2	1	0	0	0	2
									b	#REF!	#REF!	#REF!	#REF!	#REF!	#REF!	#REF!	#REF!	#REF!	#REF!	#REF!	#REF!	#REF!	#REF!	#REF!	#REF!	#REF!	#REF!	#REF!	#REF!	#REF!	#REF!	#REF!	#REF!	#REF!	#REF!	#REF!	#REF!	#REF!	#REF!	#REF!	#REF!	#REF!	#REF!	#REF!	#REF!	#REF!	#REF!	#REF!	#REF!
								negative	r	#REF!	#REF!	#REF!	#REF!	#REF!	#REF!	#REF!	#REF!	#REF!	#REF!	#REF!	#REF!	#REF!	#REF!	#REF!	#REF!	#REF!	#REF!	#REF!	#REF!	#REF!	#REF!	#REF!	#REF!	#REF!	#REF!	#REF!	#REF!	#REF!	#REF!	#REF!	#REF!	#REF!	#REF!	#REF!	#REF!	#REF!	#REF!	#REF!	#REF!
									g	#REF!	#REF!	#REF!	#REF!	#REF!	#REF!	#REF!	#REF!	#REF!	#REF!	#REF!	#REF!	#REF!	#REF!	#REF!	#REF!	#REF!	#REF!	#REF!	#REF!	#REF!	#REF!	#REF!	#REF!	#REF!	#REF!	#REF!	#REF!	#REF!	#REF!	#REF!	#REF!	#REF!	#REF!	#REF!	#REF!	#REF!	#REF!	#REF!	#REF!
[truncated: 616 more columns]

## Sheet: Severe
		week post infection								S-Protein
pos/neg	sample ID	wpi	age	sample #	sex	Symptoms	Neutralizing capacity	2nd ab	Peptide #	S-1	S-2	S-3	S-4	S-5	S-6	S-7	S-8	S-9	S-10	S-11	S-12	S-13	S-14	S-15	S-16	S-17	S-18	S-19	S-20	S-21	S-22	S-23	S-24	S-25	S-26	S-27	S-28	S-29	S-30	S-31	S-32	S-33	S-34	S-35	S-36	S-37	S-38	S-39	S-40
pos	a	13	64	1	m	moderate	1848	IgA	b	0	0	0	0	0	0	0	0	0	0	0	0	0	0	0	0	0	0	0	0	0	0	0	0	0	0	0	0	0	0	0	0	0	0	0	0	0	0	0	0
pos	a	13	64	1	m	moderate	1848	IgG	r	0	0	0	0	0	0	0	0	0	0	0	0	0	0	0	0	0	0	0	0	0	0	0	0	0	0	0	0	0	0	0	0	0	0	0	0	0	0	0	0
pos	a	13	64	1	m	moderate	1848	IgM	g	0	0	0	0	0	0	0	0	0	0	0	g	g	g	g	0	0	0	0	0	0	0	g	g	g	g	0	0	0	0	0	0	0	0	0	0	0	0	0	0
pos	c	18	85	1	m	severe	1656	IgA	b	0	0	0	0	0	0	0	0	0	0	b	0	0	0	0	0	0	0	0	0	0	0	0	0	0	0	0	0	0	0	0	0	0	0	0	0	0	0	0	0
pos	c	18	85	1	m	severe	1656	IgG	r	0	0	0	0	0	0	0	0	0	0	0	0	0	0	0	0	0	0	0	0	0	0	0	0	0	0	0	0	0	0	0	0	0	0	0	0	0	0	0	0
pos	c	18	85	1	m	severe	1656	IgM	g	0	0	0	0	0	0	0	0	g	g	g	0	0	0	0	0	0	0	0	0	0	0	0	0	0	0	0	0	0	0	0	0	0	0	0	0	0	0	0	0
pos	f	15	34	1	m	moderate	1652	IgA	b	0	0	0	0	0	0	0	0	0	0	0	0	0	0	0	0	0	0	0	0	0	0	0	0	0	0	0	0	0	0	0	0	0	0	0	0	0	0	0	0
pos	f	15	34	1	m	moderate	1652	IgG	r	0	0	0	0	0	0	0	0	0	0	0	0	0	0	0	0	0	0	0	0	0	0	0	0	0	0	0	0	0	0	0	0	0	0	0	0	0	0	0	0
pos	f	15	34	1	m	moderate	1652	IgM	g	0	0	0	0	0	0	0	0	0	0	0	0	0	0	0	0	0	0	0	0	0	0	0	0	0	0	0	0	0	0	0	0	0	0	0	0	0	0	0	0
pos	a	6	64	2	m	moderate	1459	IgA	b	0	0	0	0	0	0	0	0	0	0	0	0	0	0	0	0	0	0	0	0	0	0	0	0	0	0	0	0	0	0	0	0	0	0	0	0	0	0	0	0
pos	a	6	64	2	m	moderate	1459	IgG	r	0	0	0	0	0	0	0	0	0	0	0	r	0	0	0	0	0	0	0	0	0	0	0	0	0	0	0	0	0	0	0	0	0	0	0	0	0	0	0	0
pos	a	6	64	2	m	moderate	1459	IgM	g	0	0	0	0	0	0	0	0	0	0	0	g	g	g	g	0	0	0	0	0	0	g	g	g	g	g	0	0	0	0	0	0	0	0	0	0	0	0	0	0
pos	a	4	64	4	m	moderate	1423	IgA	b	0	0	0	0	0	0	0	0	0	0	0	0	0	0	0	0	0	0	0	0	0	b	b	b	b	0	0	0	0	0	0	0	0	0	0	0	0	0	0	0
pos	a	4	64	4	m	moderate	1423	IgG	r	0	0	0	0	0	0	0	0	0	0	0	0	0	0	0	0	0	0	0	0	0	0	0	0	0	0	0	0	0	0	0	0	0	0	0	0	0	0	0	0
pos	a	4	64	4	m	moderate	1423	IgM	g	0	0	0	0	0	0	0	0	0	0	0	g	g	g	g	0	0	0	0	0	0	g	g	g	g	g	0	0	0	0	0	0	0	0	0	0	0	0	0	0
pos	a	5	64	3	m	moderate	1324	IgA	b	0	0	0	0	0	0	0	0	0	0	0	b	0	b	0	0	0	0	0	0	0	0	0	b	b	b	0	0	0	0	0	0	0	0	0	0	0	0	b	0
pos	a	5	64	3	m	moderate	1324	IgG	r	0	0	0	0	0	0	0	0	0	0	0	0	0	0	0	0	0	0	0	0	0	0	0	0	0	0	0	0	0	0	0	0	0	0	0	0	0	0	0	0
pos	a	5	64	3	m	moderate	1324	IgM	g	0	0	0	0	0	0	0	0	0	0	0	g	g	g	g	0	0	0	0	0	0	g	g	g	g	g	0	0	0	0	0	0	0	0	0	0	0	g	g	0
pos	d	6	73	1	m	critical	1303	IgA	b	b	b	b	0	0	0	0	0	0	0	b	b	0	0	0	0	0	0	0	0	0	0	b	b	b	0	0	0	0	0	0	0	0	0	0	0	0	0	0	0
pos	d	6	73	1	m	critical	1303	IgG	r	0	0	0	0	0	0	0	0	0	0	0	0	0	0	0	0	0	0	0	0	0	0	0	0	0	0	0	0	0	0	0	0	0	0	0	0	0	0	0	0
pos	d	6	73	1	m	critical	1303	IgM	g	0	0	0	0	0	0	0	0	0	0	0	0	0	0	0	0	0	0	0	0	0	0	0	0	0	0	0	0	0	0	0	0	0	0	0	0	0	0	0	0
pos	n	3	42	0	m	moderate	1290	IgA	b	0	0	0	0	0	0	0	0	0	0	b	b	0	0	0	0	0	0	0	0	0	b	b	b	0	0	0	0	0	0	0	0	0	0	0	0	0	0	0	0
pos	n	3	42	0	m	moderate	1290	IgG	r	0	0	0	0	0	0	0	0	0	0	0	0	0	0	0	0	0	0	0	0	0	0	0	0	0	0	0	0	0	0	0	0	0	0	0	0	0	0	0	0
pos	n	3	42	0	m	moderate	1290	IgM	g	0	0	0	0	0	0	0	0	0	0	0	0	0	0	0	0	0	0	0	0	0	g	g	g	0	0	0	0	0	0	0	0	0	0	0	0	0	0	0	0
pos	f	2	34	4	m	moderate	1278	IgA	b	0	0	0	0	0	0	0	0	0	0	b	b	0	0	0	0	0	0	0	0	0	0	0	0	0	0	0	0	0	0	0	0	0	0	0	0	0	0	0	0
pos	f	2	34	4	m	moderate	1278	IgG	r	0	0	0	0	0	0	0	0	0	0	0	0	0	0	0	0	0	0	0	0	0	0	0	0	0	0	0	0	0	0	0	0	0	0	0	0	0	0	0	0
pos	f	2	34	4	m	moderate	1278	IgM	g	0	0	0	0	0	0	0	0	0	0	0	0	0	0	0	0	0	0	0	0	0	0	0	0	0	0	0	0	0	0	0	0	0	0	0	0	0	0	0	0
pos	c	6	85	2	m	severe	1234	IgA	b	0	0	0	0	0	0	0	0	0	0	0	0	0	0	0	0	0	0	0	0	0	0	0	0	0	0	0	0	0	0	0	0	0	0	0	0	0	0	0	0
pos	c	6	85	2	m	severe	1234	IgG	r	0	0	0	0	0	0	0	0	0	0	0	0	0	0	0	0	0	0	0	0	0	0	0	0	0	0	0	0	0	0	0	0	0	0	0	0	0	0	0	0
pos	c	6	85	2	m	severe	1234	IgM	g	0	0	0	0	0	0	0	0	0	0	0	0	0	0	0	0	0	0	0	0	g	0	0	0	0	0	0	0	0	0	0	0	0	0	g	0	0	0	g	0
pos	f	3	34	3	m	moderate	1214	IgA	b	0	0	0	0	b	b	0	0	0	0	0	0	0	0	0	0	0	0	0	0	0	0	0	0	0	0	0	0	0	0	0	0	0	0	0	0	0	0	0	0
pos	f	3	34	3	m	moderate	1214	IgG	r	0	0	0	0	0	0	0	0	0	0	0	0	0	0	0	0	0	0	0	0	0	0	0	0	0	0	0	0	0	0	0	0	0	0	0	0	0	0	0	0
pos	f	3	34	3	m	moderate	1214	IgM	g	0	0	0	0	0	0	0	0	0	0	0	0	0	0	0	0	0	0	0	0	0	0	0	0	0	0	0	0	0	0	0	0	0	0	0	0	0	0	0	0
pos	f	6	34	2	m	moderate	1185	IgA	b	0	0	0	0	0	0	0	0	0	0	0	0	0	0	0	0	0	0	0	0	0	0	0	0	0	0	0	0	0	0	0	0	0	0	0	0	0	0	0	0
pos	f	6	34	2	m	moderate	1185	IgG	r	0	0	0	0	0	0	0	0	0	0	0	0	0	0	0	0	0	0	0	0	0	0	0	0	0	0	0	0	0	0	0	0	0	0	0	0	0	0	0	0
pos	f	6	34	2	m	moderate	1185	IgM	g	0	0	0	0	0	0	0	0	0	0	0	0	0	0	0	0	0	0	0	0	0	0	0	0	g	g	0	0	0	0	0	0	0	0	0	0	0	0	0	0
									b	1	1	1	0	1	1	0	0	0	0	4	4	0	1	0	0	0	0	0	0	0	2	3	4	3	1	0	0	0	0	0	0	0	0	0	0	0	0	1	0
								total	r	0	0	0	0	0	0	0	0	0	0	0	1	0	0	0	0	0	0	0	0	0	0	0	0	0	0	0	0	0	0	0	0	0	0	0	0	0	0	0	0
									g	0	0	0	0	0	0	0	0	1	1	1	4	4	4	4	0	0	0	0	0	1	4	5	5	5	5	0	0	0	0	0	0	0	0	1	0	0	1	2	0
									b	1	1	1	0	1	1	0	0	0	0	4	4	0	1	0	0	0	0	0	0	0	2	3	4	3	1	0	0	0	0	0	0	0	0	0	0	0	0	1	0
								positive	r	0	0	0	0	0	0	0	0	0	0	0	1	0	0	0	0	0	0	0	0	0	0	0	0	0	0	0	0	0	0	0	0	0	0	0	0	0	0	0	0
									g	0	0	0	0	0	0	0	0	1	1	1	4	4	4	4	0	0	0	0	0	1	4	5	5	5	5	0	0	0	0	0	0	0	0	1	0	0	1	2	0
									b	#REF!	#REF!	#REF!	#REF!	#REF!	#REF!	#REF!	#REF!	#REF!	#REF!	#REF!	#REF!	#REF!	#REF!	#REF!	#REF!	#REF!	#REF!	#REF!	#REF!	#REF!	#REF!	#REF!	#REF!	#REF!	#REF!	#REF!	#REF!	#REF!	#REF!	#REF!	#REF!	#REF!	#REF!	#REF!	#REF!	#REF!	#REF!	#REF!	#REF!
								negative	r	#REF!	#REF!	#REF!	#REF!	#REF!	#REF!	#REF!	#REF!	#REF!	#REF!	#REF!	#REF!	#REF!	#REF!	#REF!	#REF!	#REF!	#REF!	#REF!	#REF!	#REF!	#REF!	#REF!	#REF!	#REF!	#REF!	#REF!	#REF!	#REF!	#REF!	#REF!	#REF!	#REF!	#REF!	#REF!	#REF!	#REF!	#REF!	#REF!	#REF!
									g	#REF!	#REF!	#REF!	#REF!	#REF!	#REF!	#REF!	#REF!	#REF!	#REF!	#REF!	#REF!	#REF!	#REF!	#REF!	#REF!	#REF!	#REF!	#REF!	#REF!	#REF!	#REF!	#REF!	#REF!	#REF!	#REF!	#REF!	#REF!	#REF!	#REF!	#REF!	#REF!	#REF!	#REF!	#REF!	#REF!	#REF!	#REF!	#REF!	#REF!
[truncated: 616 more columns]

## Sheet: weeks1-8
pos/neg	sample ID	wpi	age	sample #	sex	Symptoms	Neutralizing capacity	2nd ab	Peptide #	S-1	S-2	S-3	S-4	S-5	S-6	S-7	S-8	S-9	S-10	S-11	S-12	S-13	S-14	S-15	S-16	S-17	S-18	S-19	S-20	S-21	S-22	S-23	S-24	S-25	S-26	S-27	S-28	S-29	S-30	S-31	S-32	S-33	S-34	S-35	S-36	S-37	S-38	S-39	S-40
pos	1 P	0	0	0	0	mild	1717	IgA	b	0	0	0	0	0	0	0	0	0	0	0	0	0	0	0	0	0	0	0	0	0	0	0	0	0	0	0	0	0	0	0	0	0	0	0	0	0	0	0	0
pos	1 P	0	0	0	0	mild	1717	IgG	r	0	0	0	0	0	0	0	0	0	0	0	0	0	0	0	0	0	0	0	0	0	0	0	0	0	0	0	0	0	0	0	0	0	0	0	0	0	0	0	0
pos	1 P	0	0	0	0	mild	1717	IgM	g	g	g	g	0	0	0	0	0	0	0	0	0	0	0	0	0	0	0	0	0	0	0	0	0	0	0	0	0	0	0	0	0	0	0	0	0	0	0	0	0
pos	9 P	3	24	1	f	mild	1659	IgA	b	0	0	0	0	0	0	0	0	0	0	0	0	0	0	0	0	0	0	0	0	0	0	0	b	b	b	b	0	0	0	0	0	0	0	0	0	0	0	0	0
pos	9 P	3	24	1	f	mild	1659	IgG	r	0	0	0	0	0	0	0	0	0	0	0	0	0	0	0	0	0	0	0	0	0	0	0	0	0	0	0	0	0	0	0	0	0	0	0	0	0	0	0	0
pos	9 P	3	24	1	f	mild	1659	IgM	g	0	0	0	0	0	0	0	0	0	0	0	0	0	0	0	0	0	0	0	0	0	0	0	0	0	0	0	0	0	0	0	0	0	0	0	0	0	0	0	0
pos	s	5	25	2	f	mild	1619	IgA	b	0	0	0	0	0	0	0	0	0	0	0	0	0	0	0	0	0	0	0	0	0	0	0	0	0	0	0	0	0	0	0	0	0	0	0	0	0	0	0	0
pos	s	5	25	2	f	mild	1619	IgG	r	0	0	0	0	0	0	0	0	0	0	0	0	0	0	0	0	0	0	0	0	0	0	0	0	0	0	0	0	0	0	0	0	0	0	0	0	0	0	0	0
pos	s	5	25	2	f	mild	1619	IgM	g	0	0	0	0	0	0	0	0	0	0	0	0	0	0	0	0	0	0	0	0	0	0	0	0	0	0	0	0	0	0	0	0	0	0	0	0	0	0	0	0
pos	10 P	0	0	0	0	mild	1556	IgA	b	0	0	0	0	0	0	0	0	0	0	0	0	0	0	0	0	0	0	0	0	0	0	0	0	0	0	b	b	b	0	0	0	0	0	0	0	0	0	0	0
pos	10 P	0	0	0	0	mild	1556	IgG	r	0	0	0	0	0	0	0	r	r	0	0	0	0	0	0	0	0	0	0	0	0	0	0	0	0	0	0	0	0	0	0	0	0	0	0	0	0	0	0	0
pos	10 P	0	0	0	0	mild	1556	IgM	g	0	0	0	0	0	0	0	0	0	0	0	0	0	0	0	0	0	0	0	0	0	0	0	0	0	0	0	0	0	0	0	0	0	0	0	0	0	0	0	0
pos	l	4	0	2	f	mild	1551	IgA	b	0	0	0	0	0	0	0	0	0	0	b	0	0	0	0	0	0	0	0	0	0	0	0	b	b	b	b	b	0	0	0	0	0	0	0	0	0	0	0	0
pos	l	4	0	2	f	mild	1551	IgG	r	0	0	0	0	0	0	0	0	0	0	0	0	0	0	0	0	0	0	0	0	0	0	0	0	0	0	0	0	0	0	0	0	0	0	0	0	0	0	0	0
pos	l	4	0	2	f	mild	1551	IgM	g	g	g	g	g	0	0	0	0	0	0	0	0	0	0	0	0	0	0	0	0	0	0	0	g	g	g	g	g	0	0	0	0	0	0	0	0	0	0	0	0
pos	2 P	0	0	0	0	mild	1515	IgA	b	0	0	0	0	0	0	0	0	0	0	0	0	0	0	0	0	0	0	0	0	0	0	0	0	0	0	0	0	0	0	0	0	0	0	0	0	0	0	0	0
pos	2 P	0	0	0	0	mild	1515	IgG	r	0	0	0	0	0	0	0	0	0	0	0	0	0	0	0	0	0	0	0	0	0	0	0	0	0	0	0	0	0	0	0	0	0	0	0	0	0	0	0	0
pos	2 P	0	0	0	0	mild	1515	IgM	g	0	0	0	0	0	0	0	0	0	0	0	0	0	0	0	0	0	0	0	0	0	0	0	0	0	0	0	0	0	0	0	0	0	0	0	0	0	0	0	0
pos	e	2	23	4	f	asymptomatic	1470	IgA	b	0	0	0	0	0	0	0	0	0	0	0	0	0	0	0	0	0	0	0	0	0	0	0	0	0	0	0	0	0	0	0	0	0	0	0	0	0	0	0	0
pos	e	2	23	4	f	asymptomatic	1470	IgG	r	0	0	0	0	0	0	0	0	0	0	0	0	0	0	0	0	0	0	0	0	0	0	0	0	0	0	0	0	0	0	0	0	0	0	0	0	0	0	0	0
pos	e	2	23	4	f	asymptomatic	1470	IgM	g	0	0	0	0	0	0	0	0	0	0	0	0	0	0	0	0	0	0	0	0	0	0	0	0	0	0	0	0	0	0	0	0	0	0	0	0	0	0	0	0
pos	a	6	64	2	m	moderate	1459	IgA	b	0	0	0	0	0	0	0	0	0	0	0	0	0	0	0	0	0	0	0	0	0	0	0	0	0	0	0	0	0	0	0	0	0	0	0	0	0	0	0	0
pos	a	6	64	2	m	moderate	1459	IgG	r	0	0	0	0	0	0	0	0	0	0	0	r	0	0	0	0	0	0	0	0	0	0	0	0	0	0	0	0	0	0	0	0	0	0	0	0	0	0	0	0
pos	a	6	64	2	m	moderate	1459	IgM	g	0	0	0	0	0	0	0	0	0	0	0	g	g	g	g	0	0	0	0	0	0	g	g	g	g	g	0	0	0	0	0	0	0	0	0	0	0	0	0	0
pos	11 P	3	55	1	m	mild	1426	IgA	b	0	0	0	0	0	0	0	0	0	0	b	0	0	0	0	0	0	0	0	0	0	0	0	0	0	0	0	0	0	0	0	0	0	0	0	0	0	0	0	0
pos	11 P	3	55	1	m	mild	1426	IgG	r	0	0	0	0	0	0	0	0	0	0	0	0	0	0	0	0	0	0	0	0	0	0	0	0	0	0	0	0	0	0	0	0	0	0	0	0	0	0	0	0
pos	11 P	3	55	1	m	mild	1426	IgM	g	g	g	g	0	0	0	0	0	0	0	0	0	0	0	0	0	0	0	0	0	0	0	0	0	0	0	0	0	0	0	0	0	0	0	0	0	0	0	0	0
pos	a	4	64	4	m	moderate	1423	IgA	b	0	0	0	0	0	0	0	0	0	0	0	0	0	0	0	0	0	0	0	0	0	b	b	b	b	0	0	0	0	0	0	0	0	0	0	0	0	0	0	0
pos	a	4	64	4	m	moderate	1423	IgG	r	0	0	0	0	0	0	0	0	0	0	0	0	0	0	0	0	0	0	0	0	0	0	0	0	0	0	0	0	0	0	0	0	0	0	0	0	0	0	0	0
pos	a	4	64	4	m	moderate	1423	IgM	g	0	0	0	0	0	0	0	0	0	0	0	g	g	g	g	0	0	0	0	0	0	g	g	g	g	g	0	0	0	0	0	0	0	0	0	0	0	0	0	0
pos	7 P	3	39	1	f	mild	1403	IgA	b	0	0	0	0	0	0	0	0	0	0	0	0	0	0	0	0	0	0	0	0	0	0	0	0	0	0	0	0	0	0	0	0	0	0	0	0	0	0	0	0
pos	7 P	3	39	1	f	mild	1403	IgG	r	0	0	0	0	0	0	0	0	0	0	0	0	0	0	0	0	0	0	0	0	0	0	0	0	0	0	0	0	0	0	0	0	0	0	0	0	0	0	0	0
pos	7 P	3	39	1	f	mild	1403	IgM	g	0	0	0	0	0	g	0	0	0	0	0	0	0	0	0	0	0	0	0	0	0	0	0	0	0	0	0	0	0	0	0	0	0	0	0	0	0	0	0	0
pos	8 P	3	58	1	f	mild	1400	IgA	b	0	0	0	0	0	0	0	0	0	0	0	0	0	0	0	0	0	0	0	0	0	0	0	0	0	0	0	0	0	0	0	0	0	0	0	0	0	0	0	0
pos	8 P	3	58	1	f	mild	1400	IgG	r	0	0	0	0	0	0	0	0	0	0	0	0	0	0	0	0	0	0	0	0	0	0	0	0	0	0	0	0	0	0	0	0	0	0	0	0	0	0	0	0
pos	8 P	3	58	1	f	mild	1400	IgM	g	0	0	0	0	0	0	0	0	0	0	0	0	0	0	0	0	0	0	0	0	0	0	0	0	0	0	0	0	0	0	0	0	0	0	0	0	0	0	0	0
pos	6 P	0	0	0	0	mild	1399	IgA	b	0	0	0	0	0	0	0	0	0	0	0	0	0	0	0	0	0	0	0	0	0	0	0	0	0	0	0	0	0	0	0	0	0	0	0	0	0	0	0	0
pos	6 P	0	0	0	0	mild	1399	IgG	r	0	0	0	0	0	0	0	0	0	0	0	0	0	0	0	0	0	0	0	0	0	0	0	0	0	0	0	0	0	0	0	0	0	0	0	0	0	0	0	0
pos	6 P	0	0	0	0	mild	1399	IgM	g	0	0	0	0	0	0	0	0	0	0	0	0	0	0	0	0	0	0	0	0	0	0	0	0	g	g	g	g	0	0	0	0	0	0	0	0	0	0	0	0
pos	16 P	3	55	1	m	mild	1390	IgA	b	0	0	0	0	0	0	0	0	0	0	0	0	0	0	0	0	0	0	0	0	0	b	b	b	b	0	0	0	0	0	0	0	0	0	0	0	0	0	0	0
pos	16 P	3	55	1	m	mild	1390	IgG	r	0	0	0	0	0	0	0	0	0	0	0	0	0	0	0	0	0	0	0	0	0	0	0	0	0	0	0	0	0	0	0	0	0	0	0	0	0	0	0	0
pos	16 P	3	55	1	m	mild	1390	IgM	g	0	0	0	0	0	0	0	0	0	0	0	0	0	0	0	0	0	0	0	0	0	g	g	g	g	0	0	0	0	0	0	0	0	0	0	0	0	0	0	0
pos	15 P	3	48	1	f	mild	1380	IgA	b	0	0	0	0	0	0	0	0	0	0	0	0	0	0	0	0	0	0	0	0	0	0	0	0	0	0	0	0	0	0	0	0	0	0	0	0	0	0	0	0
pos	15 P	3	48	1	f	mild	1380	IgG	r	0	0	0	0	0	0	0	0	0	0	0	0	0	0	0	0	0	0	0	0	0	0	0	0	0	0	0	0	0	0	0	0	0	0	0	0	0	0	0	0
pos	15 P	3	48	1	f	mild	1380	IgM	g	0	0	0	0	0	0	0	0	0	0	0	g	g	g	g	g	0	0	0	0	0	0	0	0	0	0	0	0	0	0	0	0	0	0	0	0	0	0	0	0
pos	13 P	3	35	1	m	mild	1378	IgA	b	0	0	0	0	0	0	0	0	0	0	0	0	0	0	0	0	0	0	0	0	0	0	0	0	0	0	0	0	0	0	0	0	0	0	0	0	0	0	0	0
pos	13 P	3	35	1	m	mild	1378	IgG	r	0	0	0	0	0	0	0	0	0	0	0	0	0	0	0	0	0	0	0	0	0	0	0	0	0	0	0	0	0	0	0	0	0	0	0	0	0	0	0	0
pos	13 P	3	35	1	m	mild	1378	IgM	g	0	0	0	0	0	0	0	0	0	0	0	0	0	0	0	0	0	0	0	0	0	0	0	0	0	0	0	0	0	0	0	0	0	0	0	0	0	0	0	0
pos	e	4	23	3	f	asymptomatic	1360	IgA	b	0	0	0	0	0	0	0	0	0	0	0	0	0	0	0	0	0	0	0	0	0	0	0	0	0	0	0	0	0	0	0	0	0	0	0	0	0	0	0	0
pos	e	4	23	3	f	asymptomatic	1360	IgG	r	0	0	0	0	0	0	0	0	0	0	0	0	0	0	0	0	0	0	0	0	0	0	0	0	0	0	0	0	0	0	0	0	0	0	0	0	0	0	0	0
pos	e	4	23	3	f	asymptomatic	1360	IgM	g	0	0	0	0	0	0	0	0	0	0	0	0	0	0	0	0	0	0	0	0	0	0	0	0	0	0	0	0	0	0	0	0	0	0	0	0	0	0	0	0
pos	b	6	62	2	f	mild	1355	IgA	b	0	0	0	0	0	0	0	0	0	0	b	0	0	0	0	0	0	0	0	0	0	0	0	0	0	0	0	0	0	0	0	0	0	0	0	0	0	0	0	0
pos	b	6	62	2	f	mild	1355	IgG	r	0	0	0	0	0	0	0	0	0	0	0	0	0	0	0	0	0	0	0	0	0	0	0	0	0	0	0	0	0	0	0	0	0	0	0	0	0	0	0	0
pos	b	6	62	2	f	mild	1355	IgM	g	0	0	0	0	0	0	0	0	0	0	0	0	0	0	0	0	0	0	0	0	0	g	g	g	g	g	0	0	0	0	0	0	0	0	0	0	0	0	0	0
pos	m	3	60	3	f	mild	1352	IgA	b	0	0	0	0	0	0	0	0	0	0	b	0	0	0	0	0	0	0	0	0	0	0	0	0	0	0	0	0	0	0	0	0	0	0	0	0	0	0	0	0
pos	m	3	60	3	f	mild	1352	IgG	r	0	0	0	0	0	0	0	0	0	0	0	0	0	0	0	0	0	0	0	0	0	0	0	0	0	0	0	0	0	0	0	0	0	0	0	0	0	0	0	0
pos	m	3	60	3	f	mild	1352	IgM	g	0	0	0	0	0	0	0	0	0	0	0	0	0	0	0	0	0	0	0	0	0	0	0	0	0	0	0	0	0	0	0	0	0	0	0	0	0	0	0	0
pos	t	5	26	2	0	mild	1350	IgA	b	0	0	0	0	0	0	0	0	0	0	b	b	0	0	0	0	0	0	0	0	0	0	0	0	0	0	0	0	0	0	0	0	0	0	0	0	0	0	0	0
pos	t	5	26	2	0	mild	1350	IgG	r	0	0	0	0	0	0	0	0	0	0	0	0	0	0	0	0	0	0	0	0	0	0	0	0	0	0	0	0	0	0	0	0	0	0	0	0	0	0	0	0
pos	t	5	26	2	0	mild	1350	IgM	g	0	0	0	0	0	0	0	0	0	0	0	0	0	g	0	0	0	0	0	0	0	0	0	0	0	0	0	0	0	0	0	0	0	0	0	0	0	0	0	0
pos	e	6	23	2	f	asymptomatic	1349	IgA	b	0	0	0	0	0	0	0	0	0	0	0	0	0	0	0	0	0	0	0	0	0	0	0	0	0	0	0	0	0	0	0	0	0	0	0	0	0	0	b	0
pos	e	6	23	2	f	asymptomatic	1349	IgG	r	0	0	0	0	0	0	0	0	0	0	0	0	0	0	0	0	0	0	0	0	0	0	0	0	0	0	0	0	0	0	0	0	0	0	0	0	0	0	r	0
pos	e	6	23	2	f	asymptomatic	1349	IgM	g	0	0	0	0	0	0	0	0	g	g	g	0	0	0	0	0	0	0	0	0	0	0	0	0	0	0	0	0	0	0	0	0	0	0	0	0	0	0	0	0
pos	b	3	62	4	f	mild	1343	IgA	b	0	0	0	0	0	0	0	0	0	0	0	0	0	0	0	0	0	0	0	0	0	0	0	0	0	0	0	0	0	0	0	0	0	0	0	0	0	0	0	0
pos	b	3	62	4	f	mild	1343	IgG	r	0	0	0	0	0	0	0	0	0	0	0	0	0	0	0	0	0	0	0	0	0	0	0	0	0	0	0	0	0	0	0	0	0	0	0	0	0	0	0	0
pos	b	3	62	4	f	mild	1343	IgM	g	0	0	0	0	0	0	0	0	0	0	0	0	0	0	0	0	0	0	0	0	0	0	0	0	0	0	0	0	0	0	0	0	0	0	0	0	0	0	0	0
pos	h	2	37	4	m	mild	1324	IgA	b	0	0	0	0	0	0	0	0	0	0	b	b	0	0	0	0	0	0	0	0	0	0	0	0	b	0	0	b	0	0	0	0	0	0	0	0	0	0	0	0
pos	h	2	37	4	m	mild	1324	IgG	r	0	0	0	0	0	0	0	0	0	0	0	0	0	0	0	0	0	0	0	0	0	0	0	0	0	0	0	r	0	0	0	0	0	0	0	0	0	0	0	0
pos	h	2	37	4	m	mild	1324	IgM	g	0	0	0	0	0	0	0	0	0	0	0	0	0	0	0	0	g	g	g	g	g	g	g	g	0	0	0	0	0	0	0	g	g	g	g	0	0	0	0	0
pos	b	4	62	3	f	mild	1333	IgA	b	0	0	0	0	0	0	0	0	0	0	b	0	0	0	0	0	0	0	0	0	0	0	0	0	0	0	0	0	0	0	0	0	0	0	0	0	0	0	0	0
pos	b	4	62	3	f	mild	1333	IgG	r	0	0	0	0	0	0	0	0	0	0	0	0	0	0	0	0	0	0	0	0	0	0	0	0	0	0	0	0	0	0	0	0	0	0	0	0	0	0	0	0
pos	b	4	62	3	f	mild	1333	IgM	g	0	0	0	0	0	0	0	0	0	0	0	0	0	0	0	0	0	0	0	0	0	0	0	0	g	g	0	0	0	0	0	0	0	0	0	0	0	0	0	0
pos	o	4	43	2	f	mild	1332	IgA	b	0	0	0	0	0	0	0	0	0	0	0	0	0	0	0	0	0	0	0	0	0	0	0	0	0	0	0	0	0	0	0	0	0	0	0	0	0	0	0	0
pos	o	4	43	2	f	mild	1332	IgG	r	0	0	0	0	0	0	0	0	0	0	0	0	0	0	0	0	0	0	0	0	0	0	0	0	0	0	0	0	0	0	0	0	0	0	0	0	0	0	0	0
pos	o	4	43	2	f	mild	1332	IgM	g	0	0	0	0	0	0	0	0	0	0	0	0	0	0	0	0	0	0	0	0	0	0	0	0	0	0	0	0	0	0	0	0	0	0	0	0	0	0	0	0
pos	h	5	37	2	m	mild	1335	IgA	b	0	0	0	0	0	0	0	0	0	0	0	0	0	0	0	0	0	0	0	0	0	0	0	0	0	0	0	0	0	0	0	0	0	0	0	0	0	0	0	0
pos	h	5	37	2	m	mild	1335	IgG	r	0	0	0	0	0	0	0	0	0	0	0	0	0	0	0	0	0	0	0	0	0	0	0	0	0	0	0	0	0	0	0	0	0	0	0	0	0	0	0	0
pos	h	5	37	2	m	mild	1335	IgM	g	0	0	0	0	0	0	0	0	0	0	0	0	0	0	0	0	0	g	0	g	g	0	0	0	0	0	0	g	g	0	0	0	0	0	0	0	0	0	0	0
pos	5 P	3	43	1	f	mild	1324	IgA	b	0	0	0	0	0	0	0	0	0	0	0	0	0	0	0	0	0	0	0	0	0	0	0	0	0	0	0	0	0	0	0	0	0	0	0	0	0	0	0	0
pos	5 P	3	43	1	f	mild	1324	IgG	r	0	0	0	0	0	0	0	0	0	0	0	0	0	0	0	0	0	0	0	0	0	0	0	0	0	0	0	0	0	0	0	0	0	0	0	0	0	0	0	0
pos	5 P	3	43	1	f	mild	1324	IgM	g	0	0	0	0	0	0	0	0	0	0	0	0	0	0	0	0	0	0	0	0	0	0	0	0	0	0	0	0	0	0	0	0	0	0	0	0	0	0	0	0
pos	a	5	64	3	m	moderate	1324	IgA	b	0	0	0	0	0	0	0	0	0	0	0	b	0	b	0	0	0	0	0	0	0	0	0	b	b	b	0	0	0	0	0	0	0	0	0	0	0	0	b	0
pos	a	5	64	3	m	moderate	1324	IgG	r	0	0	0	0	0	0	0	0	0	0	0	0	0	0	0	0	0	0	0	0	0	0	0	0	0	0	0	0	0	0	0	0	0	0	0	0	0	0	0	0
pos	a	5	64	3	m	moderate	1324	IgM	g	0	0	0	0	0	0	0	0	0	0	0	g	g	g	g	0	0	0	0	0	0	g	g	g	g	g	0	0	0	0	0	0	0	0	0	0	0	g	g	0
pos	h	3	37	3	m	mild	1243	IgA	b	0	0	0	0	0	0	0	0	0	0	0	0	0	0	0	0	0	0	0	0	0	0	0	0	0	0	0	0	0	0	0	0	0	0	0	0	0	0	0	0
pos	h	3	37	3	m	mild	1243	IgG	r	0	0	0	0	0	0	0	0	0	0	0	0	0	0	0	0	0	0	0	0	0	0	0	0	0	0	0	0	0	0	0	0	0	0	0	0	0	0	0	0
pos	h	3	37	3	m	mild	1243	IgM	g	0	0	0	0	0	0	0	0	0	0	0	0	0	0	0	0	0	0	0	0	0	0	0	0	0	0	0	0	0	0	0	0	0	0	0	0	0	0	0	0
pos	i	4	27	1	f	mild	1315	IgA	b	0	0	0	0	0	0	0	0	0	0	0	0	0	0	0	0	0	0	0	0	0	0	0	0	0	0	0	0	0	0	0	0	0	0	0	0	0	0	0	0
pos	i	4	27	1	f	mild	1315	IgG	r	0	0	0	0	0	0	0	0	0	0	0	0	0	0	0	0	0	0	0	0	0	0	0	0	0	0	0	0	0	0	0	0	0	0	0	0	0	0	0	0
pos	i	4	27	1	f	mild	1315	IgM	g	0	0	0	0	0	0	0	0	0	0	0	0	0	0	0	0	0	0	0	0	0	0	0	0	0	0	0	0	0	0	0	0	0	0	0	0	0	0	0	0
pos	i	2	27	2	f	mild	1310	IgA	b	0	0	0	b	b	0	0	0	0	0	0	0	0	0	0	0	0	0	0	0	0	0	0	0	0	0	0	0	0	0	0	0	0	0	0	0	0	0	0	0
pos	i	2	27	2	f	mild	1310	IgG	r	0	0	0	0	0	0	0	0	0	0	0	0	0	0	0	0	0	0	0	0	0	0	0	0	0	0	0	0	0	0	0	0	0	0	0	0	0	0	0	0
pos	i	2	27	2	f	mild	1310	IgM	g	0	0	0	0	0	0	0	0	0	0	0	0	0	0	0	0	0	0	0	0	0	0	0	0	0	0	0	0	0	0	0	0	0	0	0	0	0	0	0	0
pos	j	5	47	2	f	mild	1309	IgA	b	0	0	0	0	0	0	0	0	0	0	0	0	0	0	0	0	0	0	0	0	0	0	0	0	0	0	0	0	0	0	0	0	0	0	0	0	0	0	0	0
pos	j	5	47	2	f	mild	1309	IgG	r	0	0	0	0	0	0	0	0	0	0	0	0	0	0	0	0	0	0	0	0	0	0	0	0	0	0	0	0	0	0	0	0	0	0	0	0	0	0	0	0
pos	j	5	47	2	f	mild	1309	IgM	g	0	0	0	0	0	0	0	0	0	0	0	0	0	0	0	0	0	0	0	0	g	g	g	g	g	g	0	0	0	0	0	0	0	0	0	0	0	0	0	0
pos	d	6	73	1	m	critical	1303	IgA	b	b	b	b	0	0	0	0	0	0	0	b	b	0	0	0	0	0	0	0	0	0	0	b	b	b	0	0	0	0	0	0	0	0	0	0	0	0	0	0	0
pos	d	6	73	1	m	critical	1303	IgG	r	0	0	0	0	0	0	0	0	0	0	0	0	0	0	0	0	0	0	0	0	0	0	0	0	0	0	0	0	0	0	0	0	0	0	0	0	0	0	0	0
pos	d	6	73	1	m	critical	1303	IgM	g	0	0	0	0	0	0	0	0	0	0	0	0	0	0	0	0	0	0	0	0	0	0	0	0	0	0	0	0	0	0	0	0	0	0	0	0	0	0	0	0
pos	u	7	37	2	f	mild	1301	IgA	b	0	0	0	0	0	0	0	0	0	0	0	0	0	0	0	0	0	0	0	0	0	0	0	0	0	0	0	0	0	0	0	0	0	0	0	0	0	0	0	0
pos	u	7	37	2	f	mild	1301	IgG	r	0	0	0	0	0	0	0	0	0	0	0	0	0	0	0	0	0	0	0	0	0	0	0	0	0	0	0	0	0	0	0	0	0	0	0	0	0	0	0	0
pos	u	7	37	2	f	mild	1301	IgM	g	0	0	0	0	0	0	0	0	0	0	0	0	0	0	0	0	0	0	0	0	0	0	0	0	0	0	0	0	0	0	0	0	0	0	0	0	0	0	0	0
pos	m	5	60	2	f	mild	1300	IgA	b	0	0	0	0	0	0	0	0	0	0	0	0	0	0	0	0	0	0	0	0	b	0	0	0	0	0	0	0	0	0	0	0	0	0	0	0	0	0	0	0
pos	m	5	60	2	f	mild	1300	IgG	r	0	0	0	0	0	0	0	0	0	0	0	0	0	0	0	0	0	0	0	0	0	0	0	0	0	0	0	0	0	0	0	0	0	0	0	0	0	0	0	0
pos	m	5	60	2	f	mild	1300	IgM	g	0	0	0	0	0	0	0	0	0	0	g	0	0	0	0	0	0	0	0	0	0	0	0	0	0	0	0	0	0	0	0	0	0	0	0	0	0	0	0	0
pos	12 P	3	27	1	m	mild	1296	IgA	b	0	0	0	0	0	0	0	0	0	0	0	0	0	0	0	0	0	0	0	0	0	0	0	0	0	0	0	0	0	0	0	0	0	0	0	0	0	0	0	0
pos	12 P	3	27	1	m	mild	1296	IgG	r	0	0	0	0	0	0	0	0	0	0	0	0	0	0	0	0	0	0	0	0	0	0	0	0	0	0	0	0	0	0	0	0	0	0	0	0	0	0	0	0
pos	12 P	3	27	1	m	mild	1296	IgM	g	0	g	0	g	0	0	0	0	0	0	0	0	0	0	0	0	0	0	0	g	g	0	0	g	0	0	0	0	0	0	0	0	g	g	0	g	0	0	0	0
pos	j	3	47	3	f	mild	1290	IgA	b	0	0	0	0	0	0	0	0	0	0	0	0	0	0	0	0	0	0	0	0	0	0	0	0	0	0	0	0	0	0	0	0	0	0	0	0	0	0	0	0
pos	j	3	47	3	f	mild	1290	IgG	r	0	0	0	0	0	0	0	0	0	0	0	0	0	0	0	0	0	0	0	0	0	0	0	0	0	0	0	0	0	0	0	0	0	0	0	0	0	0	0	0
pos	j	3	47	3	f	mild	1290	IgM	g	0	0	0	0	0	0	0	0	0	0	0	0	0	0	0	0	0	0	0	0	0	0	0	0	0	0	0	0	0	0	0	0	0	0	0	0	0	0	0	0
pos	n	3	42	0	m	moderate	1290	IgA	b	0	0	0	0	0	0	0	0	0	0	b	b	0	0	0	0	0	0	0	0	0	b	b	b	0	0	0	0	0	0	0	0	0	0	0	0	0	0	0	0
pos	n	3	42	0	m	moderate	1290	IgG	r	0	0	0	0	0	0	0	0	0	0	0	0	0	0	0	0	0	0	0	0	0	0	0	0	0	0	0	0	0	0	0	0	0	0	0	0	0	0	0	0
pos	n	3	42	0	m	moderate	1290	IgM	g	0	0	0	0	0	0	0	0	0	0	0	0	0	0	0	0	0	0	0	0	0	g	g	g	0	0	0	0	0	0	0	0	0	0	0	0	0	0	0	0
pos	p	8	29	2	0	mild	1288	IgA	b	0	0	0	0	0	0	0	0	0	0	0	0	0	0	0	0	0	0	0	0	0	0	0	0	0	b	b	b	0	0	0	0	0	0	0	0	0	0	0	0
pos	p	8	29	2	0	mild	1288	IgG	r	0	0	0	0	0	0	0	0	0	0	0	0	0	0	0	0	0	0	0	0	0	0	0	0	0	0	0	0	0	0	0	0	0	0	0	0	0	0	0	0
pos	p	8	29	2	0	mild	1288	IgM	g	0	0	0	0	0	0	0	0	0	0	0	0	0	0	0	0	0	0	0	0	0	0	0	0	0	0	0	0	0	0	0	0	0	0	0	0	0	0	0	0
pos	g	4	34	2	f	mild	1281	IgA	b	0	0	0	0	0	0	0	0	0	0	0	0	0	0	0	0	0	0	0	0	0	0	0	0	0	0	0	0	0	0	0	0	0	0	0	0	0	0	0	0
pos	g	4	34	2	f	mild	1281	IgG	r	0	0	0	0	0	0	0	0	0	0	0	0	0	0	0	0	0	0	0	0	0	0	0	0	0	0	0	0	0	0	0	0	0	0	0	0	0	0	0	0
pos	g	4	34	2	f	mild	1281	IgM	g	0	0	0	0	0	0	0	0	0	0	0	0	0	0	0	0	0	0	0	0	0	0	0	0	0	0	0	0	0	0	0	0	0	0	0	0	0	0	0	0
pos	14 P	3	40	1	m	mild	1280	IgA	b	0	0	0	0	0	0	0	0	0	0	0	0	0	0	0	0	0	0	0	0	0	0	0	0	0	0	0	0	0	0	0	0	0	0	0	0	0	0	0	0
pos	14 P	3	40	1	m	mild	1280	IgG	r	0	0	0	0	0	0	0	0	0	0	0	0	0	0	0	0	0	0	0	0	0	0	0	0	0	0	0	0	0	0	0	0	0	0	0	0	0	0	0	0
pos	14 P	3	40	1	m	mild	1280	IgM	g	g	g	0	0	0	g	0	0	0	0	0	0	0	0	0	0	0	0	0	0	0	0	0	0	0	0	0	0	0	0	0	0	0	0	0	0	0	0	0	0
pos	g	2	34	3	f	mild	1279	IgA	b	0	0	0	0	0	0	0	0	0	0	0	0	0	0	0	0	0	0	0	0	0	0	0	0	0	0	0	0	0	0	0	0	0	0	0	0	0	0	0	0
pos	g	2	34	3	f	mild	1279	IgG	r	0	0	0	0	0	0	0	0	0	0	0	0	0	0	0	0	0	0	0	0	0	0	0	0	0	0	0	0	0	0	0	0	0	0	0	0	0	0	0	0
pos	g	2	34	3	f	mild	1279	IgM	g	0	0	0	0	0	0	0	0	0	0	0	0	0	0	0	0	0	0	0	0	0	0	0	0	0	0	0	0	0	0	0	0	0	0	0	0	0	0	0	0
pos	f	2	34	4	m	moderate	1278	IgA	b	0	0	0	0	0	0	0	0	0	0	b	b	0	0	0	0	0	0	0	0	0	0	0	0	0	0	0	0	0	0	0	0	0	0	0	0	0	0	0	0
pos	f	2	34	4	m	moderate	1278	IgG	r	0	0	0	0	0	0	0	0	0	0	0	0	0	0	0	0	0	0	0	0	0	0	0	0	0	0	0	0	0	0	0	0	0	0	0	0	0	0	0	0
pos	f	2	34	4	m	moderate	1278	IgM	g	0	0	0	0	0	0	0	0	0	0	0	0	0	0	0	0	0	0	0	0	0	0	0	0	0	0	0	0	0	0	0	0	0	0	0	0	0	0	0	0
pos	4 P	3	62	1	m	mild	1272	IgA	b	0	0	0	0	0	0	0	0	0	0	b	b	0	0	0	0	0	0	0	0	0	0	0	0	0	0	0	0	0	0	0	0	0	0	0	0	0	0	0	0
pos	4 P	3	62	1	m	mild	1272	IgG	r	0	0	0	0	0	0	0	0	0	0	0	0	0	0	0	0	0	0	0	0	0	0	0	0	0	0	0	0	0	0	0	0	0	0	0	0	0	0	0	0
pos	4 P	3	62	1	m	mild	1272	IgM	g	0	0	0	0	0	0	0	0	g	0	0	0	0	0	0	0	0	0	0	0	0	0	0	0	g	g	0	0	0	0	0	0	0	0	0	0	0	0	0	0
pos	r	7	30	2	0	mild	1266	IgA	b	b	b	0	0	0	0	0	0	0	0	0	0	0	0	0	0	0	0	0	0	0	0	0	0	0	b	b	b	0	0	0	0	0	0	0	0	0	0	0	0
pos	r	7	30	2	0	mild	1266	IgG	r	0	0	0	0	0	0	0	0	0	0	0	0	0	0	0	0	0	0	0	0	0	0	0	0	0	0	0	0	0	0	0	0	0	0	0	0	0	0	0	0
pos	r	7	30	2	0	mild	1266	IgM	g	0	g	g	g	0	0	0	0	0	g	g	g	0	0	0	g	0	0	0	0	g	0	g	g	0	g	g	g	0	0	0	0	0	0	0	0	0	0	0	g
pos	c	6	85	2	m	severe	1234	IgA	b	0	0	0	0	0	0	0	0	0	0	0	0	0	0	0	0	0	0	0	0	0	0	0	0	0	0	0	0	0	0	0	0	0	0	0	0	0	0	0	0
pos	c	6	85	2	m	severe	1234	IgG	r	0	0	0	0	0	0	0	0	0	0	0	0	0	0	0	0	0	0	0	0	0	0	0	0	0	0	0	0	0	0	0	0	0	0	0	0	0	0	0	0
pos	c	6	85	2	m	severe	1234	IgM	g	0	0	0	0	0	0	0	0	0	0	0	0	0	0	0	0	0	0	0	0	g	0	0	0	0	0	0	0	0	0	0	0	0	0	g	0	0	0	g	0
pos	f	3	34	3	m	moderate	1214	IgA	b	0	0	0	0	b	b	0	0	0	0	0	0	0	0	0	0	0	0	0	0	0	0	0	0	0	0	0	0	0	0	0	0	0	0	0	0	0	0	0	0
pos	f	3	34	3	m	moderate	1214	IgG	r	0	0	0	0	0	0	0	0	0	0	0	0	0	0	0	0	0	0	0	0	0	0	0	0	0	0	0	0	0	0	0	0	0	0	0	0	0	0	0	0
pos	f	3	34	3	m	moderate	1214	IgM	g	0	0	0	0	0	0	0	0	0	0	0	0	0	0	0	0	0	0	0	0	0	0	0	0	0	0	0	0	0	0	0	0	0	0	0	0	0	0	0	0
pos	f	6	34	2	m	moderate	1185	IgA	b	0	0	0	0	0	0	0	0	0	0	0	0	0	0	0	0	0	0	0	0	0	0	0	0	0	0	0	0	0	0	0	0	0	0	0	0	0	0	0	0
pos	f	6	34	2	m	moderate	1185	IgG	r	0	0	0	0	0	0	0	0	0	0	0	0	0	0	0	0	0	0	0	0	0	0	0	0	0	0	0	0	0	0	0	0	0	0	0	0	0	0	0	0
pos	f	6	34	2	m	moderate	1185	IgM	g	0	0	0	0	0	0	0	0	0	0	0	0	0	0	0	0	0	0	0	0	0	0	0	0	g	g	0	0	0	0	0	0	0	0	0	0	0	0	0	0
pos	h	1	37	5	m	mild	941	IgA	b	0	0	0	0	0	0	0	0	0	0	0	0	0	0	0	0	0	0	0	0	0	0	0	0	0	0	0	b	0	0	0	0	0	0	0	0	0	0	0	0
pos	h	1	37	5	m	mild	941	IgG	r	0	0	0	0	0	0	0	r	r	0	0	0	0	0	0	0	0	0	0	0	0	0	0	0	0	0	0	r	0	0	0	0	0	0	0	0	0	0	0	0
pos	h	1	37	5	m	mild	941	IgM	g	0	0	0	0	0	0	0	0	0	0	0	0	0	0	0	0	0	0	0	0	0	0	0	0	0	0	0	0	0	0	0	0	0	0	0	0	0	0	0	0
pos	3 P	3	16	1	f	mild	867	IgA	b	0	0	0	0	0	0	0	0	0	0	b	0	0	0	0	0	0	0	0	0	0	0	0	0	0	0	0	0	0	0	0	0	0	0	0	0	0	0	0	0
pos	3 P	3	16	1	f	mild	867	IgG	r	0	0	0	0	0	0	0	0	0	0	0	0	0	0	0	0	0	0	0	0	0	0	0	0	0	0	0	0	0	0	0	0	0	0	0	0	0	0	0	0
pos	3 P	3	16	1	f	mild	867	IgM	g	0	0	0	0	0	0	0	0	0	0	0	0	0	0	0	0	0	0	0	0	0	0	0	0	0	0	0	0	0	0	0	0	0	0	0	0	0	0	0	0
pos	q	7	26	0	0	mild	711	IgA	b	0	0	0	0	0	0	0	0	0	0	0	0	0	0	0	0	0	0	0	0	0	0	0	0	0	0	0	0	0	0	0	0	0	0	0	0	0	0	0	0
pos	q	7	26	0	0	mild	711	IgG	r	0	0	0	0	0	0	0	0	0	0	0	0	0	0	0	0	0	0	0	0	0	0	0	0	0	0	0	0	0	0	0	0	0	0	0	0	0	0	0	0
pos	q	7	26	0	0	mild	711	IgM	g	0	0	0	0	0	0	0	0	0	0	0	0	0	0	0	0	0	0	0	0	0	0	0	0	0	0	0	0	0	0	0	0	0	0	0	0	0	0	0	0
									b	2	2	1	1	2	1	0	0	0	0	12	7	0	1	0	0	0	0	0	0	1	3	4	7	7	5	5	6	1	0	0	0	0	0	0	0	0	0	2	0
								total	r	0	0	0	0	0	0	0	2	2	0	0	1	0	0	0	0	0	0	0	0	0	0	0	0	0	0	0	2	0	0	0	0	0	0	0	0	0	0	1	0
									g	4	6	4	3	0	2	0	0	2	2	3	5	4	5	4	2	1	2	1	3	6	8	9	11	11	11	3	4	1	0	0	1	2	2	2	1	0	1	2	1
									IgM	3.92157	3.92157	1.96078	1.96078	3.92157	1.96078	0	0	0	0	23.5294	13.7255	0	1.96078	0	0	0	0	0	0	1.96078	5.88235	7.84314	13.7255	13.7255	9.80392	9.80392	11.7647	1.96078	0	0	0	0	0	0	0	0	0	3.92157	0
								percent	IgG	0	0	0	0	0	0	0	3.92157	3.92157	0	0	1.96078	0	0	0	0	0	0	0	0	0	0	0	0	0	0	0	3.92157	0	0	0	0	0	0	0	0	0	0	1.96078	0
									IgA	7.84314	11.7647	7.84314	5.88235	0	3.92157	0	0	3.92157	3.92157	5.88235	9.80392	7.84314	9.80392	7.84314	3.92157	1.96078	3.92157	1.96078	5.88235	11.7647	15.6863	17.6471	21.5686	21.5686	21.5686	5.88235	7.84314	1.96078	0	0	1.96078	3.92157	3.92157	3.92157	1.96078	0	1.96078	3.92157	1.96078
[truncated: 608 more columns]

## Sheet: weeks_12-18
pos/neg	sample ID	wpi	age	sample #	sex	Symptoms	Neutralizing capacity	2nd ab	Peptide #	S-1	S-2	S-3	S-4	S-5	S-6	S-7	S-8	S-9	S-10	S-11	S-12	S-13	S-14	S-15	S-16	S-17	S-18	S-19	S-20	S-21	S-22	S-23	S-24	S-25	S-26	S-27	S-28	S-29	S-30	S-31	S-32	S-33	S-34	S-35	S-36	S-37	S-38	S-39	S-40
pos	l	14	0	1	f	mild	2196	IgA	b	0	0	0	0	0	0	0	0	0	0	b	0	0	0	0	0	0	0	0	0	0	0	0	0	0	b	b	b	0	0	0	0	0	0	0	0	0	0	0	0
pos	l	14	0	1	f	mild	2196	IgG	r	0	0	0	0	0	0	0	0	0	0	0	0	0	0	0	0	0	0	0	0	0	0	0	0	0	0	0	0	0	0	0	0	0	0	0	0	0	0	0	0
pos	l	14	0	1	f	mild	2196	IgM	g	0	0	g	g	0	0	0	0	0	0	g	g	0	0	0	0	0	0	0	0	0	0	0	g	g	g	g	g	0	0	0	0	0	0	0	0	0	0	0	0
pos	m	14	60	1	f	mild	2165	IgA	b	0	0	0	0	0	0	0	0	0	0	0	0	0	0	0	0	0	0	0	0	0	0	0	0	0	0	0	0	0	0	0	0	0	0	0	0	0	0	0	0
pos	m	14	60	1	f	mild	2165	IgG	r	0	0	0	0	0	0	0	0	0	0	0	0	0	0	0	0	0	0	0	0	0	0	0	0	0	0	0	0	0	0	0	0	0	0	0	0	0	0	0	0
pos	m	14	60	1	f	mild	2165	IgM	g	0	0	0	0	0	0	0	0	0	0	0	0	0	0	0	0	0	0	0	0	0	0	0	0	0	0	0	0	0	0	0	0	0	0	0	0	0	0	0	0
pos	u	15	37	1	f	mild	2126	IgA	b	0	0	0	0	0	0	0	0	0	0	0	0	0	0	0	0	0	0	0	0	0	0	0	0	0	0	0	0	0	0	0	0	0	0	0	0	0	0	0	0
pos	u	15	37	1	f	mild	2126	IgG	r	0	0	0	0	0	0	0	0	0	0	0	0	0	0	0	0	0	0	0	0	0	0	0	0	0	0	0	0	0	0	0	0	0	0	0	0	0	0	0	0
pos	u	15	37	1	f	mild	2126	IgM	g	0	0	0	0	0	0	0	0	0	0	0	0	0	0	0	0	0	0	0	0	0	0	0	0	0	0	0	0	0	0	0	0	0	0	0	0	0	0	0	0
pos	b	12	62	1	f	mild	1900	IgA	b	0	0	0	0	0	0	0	0	0	0	b	0	0	0	0	0	0	0	0	0	0	0	0	0	0	0	0	0	0	0	0	0	0	0	0	0	0	0	0	0
pos	b	12	62	1	f	mild	1900	IgG	r	0	0	0	0	0	0	0	0	0	0	0	0	0	0	0	0	0	0	0	0	0	0	0	0	0	0	0	0	0	0	0	0	0	0	0	0	0	0	0	0
pos	b	12	62	1	f	mild	1900	IgM	g	g	g	g	g	g	g	0	0	0	0	0	0	0	0	0	0	0	0	0	g	g	g	g	g	g	g	0	0	0	0	0	0	0	0	0	0	0	0	0	0
pos	o	17	43	1	f	mild	1873	IgA	b	0	0	0	0	0	0	0	0	0	0	0	0	0	0	0	0	0	0	0	0	0	0	0	0	0	0	0	0	0	b	b	b	0	0	0	0	0	b	b	0
pos	o	17	43	1	f	mild	1873	IgG	r	0	0	0	0	0	0	0	0	0	0	0	0	0	0	0	0	0	0	0	0	0	0	0	0	0	0	0	0	0	0	0	0	0	0	0	0	0	0	0	0
pos	o	17	43	1	f	mild	1873	IgM	g	0	0	0	0	0	0	0	0	0	0	0	0	0	0	0	0	0	0	0	0	0	0	g	g	0	0	0	0	0	0	0	0	0	0	0	0	0	0	0	0
pos	a	13	64	1	m	moderate	1848	IgA	b	0	0	0	0	0	0	0	0	0	0	0	0	0	0	0	0	0	0	0	0	0	0	0	0	0	0	0	0	0	0	0	0	0	0	0	0	0	0	0	0
pos	a	13	64	1	m	moderate	1848	IgG	r	0	0	0	0	0	0	0	0	0	0	0	0	0	0	0	0	0	0	0	0	0	0	0	0	0	0	0	0	0	0	0	0	0	0	0	0	0	0	0	0
pos	a	13	64	1	m	moderate	1848	IgM	g	0	0	0	0	0	0	0	0	0	0	0	g	g	g	g	0	0	0	0	0	0	0	g	g	g	g	0	0	0	0	0	0	0	0	0	0	0	0	0	0
pos	j	14	47	1	f	mild	1729	IgA	b	0	0	0	0	0	0	0	0	0	0	b	0	0	0	0	0	0	0	0	0	0	0	0	0	0	0	0	0	0	0	0	0	0	0	0	0	0	0	0	0
pos	j	14	47	1	f	mild	1729	IgG	r	0	0	0	0	0	0	0	0	0	0	0	0	0	0	0	0	0	0	0	0	0	0	0	0	0	0	0	0	0	0	0	0	0	0	0	0	0	0	0	0
pos	j	14	47	1	f	mild	1729	IgM	g	0	0	0	0	0	0	0	0	0	0	0	0	0	0	0	0	0	0	0	0	0	0	0	0	0	0	0	0	0	0	0	0	0	0	0	0	0	0	0	0
pos	g	13	34	1	f	mild	1729	IgA	b	0	0	0	0	0	0	0	0	0	0	b	0	0	0	0	0	0	0	0	0	0	0	0	0	0	0	0	0	0	0	0	0	0	0	0	0	0	0	0	0
pos	g	13	34	1	f	mild	1729	IgG	r	0	0	0	0	0	0	0	0	0	0	0	0	0	0	0	0	0	0	0	0	0	0	0	0	0	0	0	0	0	0	0	0	0	0	0	0	0	0	0	0
pos	g	13	34	1	f	mild	1729	IgM	g	0	0	0	0	0	0	0	0	0	0	0	0	0	0	0	0	0	0	0	0	0	0	0	0	0	0	0	0	0	0	0	0	0	0	0	0	0	0	0	0
pos	e	14	23	1	f	asymptomatic	1704	IgA	b	0	0	0	0	0	0	0	0	0	0	0	0	0	0	0	0	0	0	0	0	0	0	0	0	0	0	0	0	0	0	0	0	0	0	0	0	0	0	0	0
pos	e	14	23	1	f	asymptomatic	1704	IgG	r	0	0	0	0	0	0	0	0	0	0	0	0	0	0	0	0	0	0	0	0	0	0	0	0	0	0	0	0	0	0	0	0	0	0	0	0	0	0	0	0
pos	e	14	23	1	f	asymptomatic	1704	IgM	g	0	0	0	0	0	0	0	0	0	0	0	0	0	0	0	0	0	0	0	0	0	0	0	0	0	0	0	0	0	0	0	0	0	0	0	0	0	0	0	0
pos	s	13	25	1	f	mild	1686	IgA	b	0	b	b	0	b	b	0	0	0	0	0	b	0	0	0	b	b	0	b	0	0	b	b	b	0	0	0	0	0	0	0	0	0	0	0	0	0	0	0	0
pos	s	13	25	1	f	mild	1686	IgG	r	0	0	0	0	0	0	0	0	0	0	0	0	0	0	0	0	0	0	0	0	0	0	0	0	0	0	0	0	0	0	0	0	0	0	0	0	0	0	0	0
pos	s	13	25	1	f	mild	1686	IgM	g	0	0	0	0	0	0	0	0	0	0	0	0	0	0	0	0	0	0	g	0	0	0	0	0	0	0	0	0	0	0	0	0	0	0	0	0	0	0	0	0
pos	p	16	29	1	0	mild	1675	IgA	b	0	0	0	0	0	0	0	0	0	0	0	0	0	0	0	0	0	0	0	0	0	0	0	0	0	0	b	b	b	0	0	0	0	0	0	0	0	0	0	0
pos	p	16	29	1	0	mild	1675	IgG	r	0	0	0	0	0	0	0	0	0	0	0	0	0	0	0	0	0	0	0	0	0	0	0	0	0	0	0	0	0	0	0	0	0	0	0	0	0	0	0	0
pos	p	16	29	1	0	mild	1675	IgM	g	0	0	0	0	0	0	0	0	0	0	0	0	0	0	0	0	0	0	0	0	0	0	0	0	0	0	0	0	0	0	0	0	0	0	0	0	0	0	0	0
pos	c	18	85	1	m	severe	1656	IgA	b	0	0	0	0	0	0	0	0	0	0	b	0	0	0	0	0	0	0	0	0	0	0	0	0	0	0	0	0	0	0	0	0	0	0	0	0	0	0	0	0
pos	c	18	85	1	m	severe	1656	IgG	r	0	0	0	0	0	0	0	0	0	0	0	0	0	0	0	0	0	0	0	0	0	0	0	0	0	0	0	0	0	0	0	0	0	0	0	0	0	0	0	0
pos	c	18	85	1	m	severe	1656	IgM	g	0	0	0	0	0	0	0	0	g	g	g	0	0	0	0	0	0	0	0	0	0	0	0	0	0	0	0	0	0	0	0	0	0	0	0	0	0	0	0	0
pos	t	13	26	1	0	mild	1653	IgA	b	0	0	0	0	0	0	0	0	0	0	0	0	0	0	0	0	0	0	0	0	0	0	0	0	0	0	0	0	0	0	0	0	0	0	0	0	0	0	0	0
pos	t	13	26	1	0	mild	1653	IgG	r	0	0	0	0	0	0	0	0	0	0	0	0	0	0	0	0	0	0	0	0	0	0	0	0	0	0	0	0	0	0	0	0	0	0	0	0	0	0	0	0
pos	t	13	26	1	0	mild	1653	IgM	g	0	0	0	0	0	0	0	0	0	0	0	0	0	g	0	0	0	0	0	0	0	0	0	0	0	0	0	0	0	0	0	0	0	0	0	0	0	0	0	0
pos	f	15	34	1	m	moderate	1652	IgA	b	0	0	0	0	0	0	0	0	0	0	0	0	0	0	0	0	0	0	0	0	0	0	0	0	0	0	0	0	0	0	0	0	0	0	0	0	0	0	0	0
pos	f	15	34	1	m	moderate	1652	IgG	r	0	0	0	0	0	0	0	0	0	0	0	0	0	0	0	0	0	0	0	0	0	0	0	0	0	0	0	0	0	0	0	0	0	0	0	0	0	0	0	0
pos	f	15	34	1	m	moderate	1652	IgM	g	0	0	0	0	0	0	0	0	0	0	0	0	0	0	0	0	0	0	0	0	0	0	0	0	0	0	0	0	0	0	0	0	0	0	0	0	0	0	0	0
pos	r	15	30	1	0	mild	1601	IgA	b	0	0	0	0	0	0	0	0	0	0	0	0	0	0	0	0	0	0	0	0	0	0	0	0	b	b	b	b	0	0	0	0	0	0	0	0	0	0	0	0
pos	r	15	30	1	0	mild	1601	IgG	r	0	0	0	0	0	0	0	0	0	0	0	0	0	0	0	0	0	0	0	0	0	0	0	0	0	0	0	0	0	0	0	0	0	0	0	0	0	0	0	0
pos	r	15	30	1	0	mild	1601	IgM	g	g	g	g	g	0	0	0	0	0	0	0	0	0	0	0	0	0	0	0	0	0	0	0	g	g	g	g	g	0	0	0	0	0	0	0	0	0	0	0	g
pos	h	14	37	1	m	mild	1548	IgA	b	b	0	0	0	0	0	0	0	0	0	b	0	0	0	0	0	0	0	0	0	0	0	0	0	b	0	b	0	0	0	0	0	0	0	0	0	0	0	0	0
pos	h	14	37	1	m	mild	1548	IgG	r	0	0	0	0	0	0	0	0	0	0	0	0	0	0	0	0	0	0	0	0	0	0	0	0	0	0	0	0	0	0	0	0	0	0	0	0	0	0	0	0
pos	h	14	37	1	m	mild	1548	IgM	g	0	0	0	0	0	0	0	0	0	0	0	0	0	0	0	0	0	0	g	g	g	0	0	0	0	0	g	0	0	0	0	g	g	0	g	0	0	0	0	0
									b	1	1	1	0	1	1	0	0	0	0	6	1	0	0	0	1	1	0	1	0	0	1	1	1	2	2	4	3	1	1	1	1	0	0	0	0	0	1	1	0
								total	r	0	0	0	0	0	0	0	0	0	0	0	0	0	0	0	0	0	0	0	0	0	0	0	0	0	0	0	0	0	0	0	0	0	0	0	0	0	0	0	0
									g	2	2	3	3	1	1	0	0	1	1	2	2	1	2	1	0	0	0	2	2	2	1	3	5	4	4	3	2	0	0	0	1	1	0	1	0	0	0	0	1
									IgM	6.25	6.25	6.25	0	6.25	6.25	0	0	0	0	37.5	6.25	0	0	0	6.25	6.25	0	6.25	0	0	6.25	6.25	6.25	12.5	12.5	25	18.75	6.25	6.25	6.25	6.25	0	0	0	0	0	6.25	6.25	0
								percent	IgG	0	0	0	0	0	0	0	0	0	0	0	0	0	0	0	0	0	0	0	0	0	0	0	0	0	0	0	0	0	0	0	0	0	0	0	0	0	0	0	0
									IgA	12.5	12.5	18.75	18.75	6.25	6.25	0	0	6.25	6.25	12.5	12.5	6.25	12.5	6.25	0	0	0	12.5	12.5	12.5	6.25	18.75	31.25	25	25	18.75	12.5	0	0	0	6.25	6.25	0	6.25	0	0	0	0	6.25
[truncated: 608 more columns]

## Sheet: M1-3
M-Protein
M-1	M-2	M-3
0	b	b
0	0	0
g	g	g	1
0	0	0
0	r	r
g	0	g	1
0	0	0
0	0	0
g	g	g	1
0	0	0
0	0	0
g	0	g	1
0	0	0
r	r	r
g	g	g	1
0	0	0
0	r	r
0	g	g	1
0	b	b
0	0	0
g	g	0	1
0	0	0
r	0	0
g	0	0	1
0	0	0
0	r	r
g	g	g	1
0	0	b
0	0	0
g	g	g	1
0	0	0
0	0	0
0	0	0	1	1
0	0	0
0	0	0
0	0	0	1	1
b	b	0
0	0	0
g	0	g	1
0	0	0
r	r	r
g	g	g	1
0	0	0
0	0	r
g	0	0	1
0	0	0
r	r	r
g	g	g	1
0	0	0
0	0	0
0	0	0	1	1
b	0	0
0	0	0
g	0	0	1
0	0	0
0	0	0
g	g	g	1
b	b	b
0	0	0
g	g	g	1
0	0	0
0	0	0
g	0	0	1
0	0	0
0	0	0
g	g	0	1
0	0	b
0	0	0
g	0	0	1
0	0	0
0	r	r
0	0	0	1
0	b	b
0	0	0
0	g	g	1
0	b	b
0	r	r
g	g	g	1
0	0	0
0	0	0
g	g	g	1
0	0	0
0	0	0
g	g	g	1
0	0	0
0	0	0
g	g	g	1
b	b	0
r	r	0
g	g	0	1
0	0	0
0	0	0
0	0	0	1	1
0	0	0
0	0	0
0	0	0	1	1
b	0	0
0	r	r
g	g	g	1
0	0	0
r	0	0
g	g	g	1
b	0	0
0	0	0
g	g	g	1
b	0	0
0	0	0
g	0	0	1
0	b	b
0	0	0
0	g	g	1
0	0	0
0	0	0
g	0	g	1
b	0	0
r	0	0
g	0	0	1
b	0	0
r	0	0
g	g	g	1
b	b	b
r	r	r
g	g	g	1
0	0	0
0	0	0
g	0	0	1
0	b	b
0	0	0
g	g	g	1
0	b	b
0	0	0
g	g	g	1
b	0	0
r	0	0
g	0	0	1
b	0	0
0	0	0
g	g	g	1
0	0	0
0	0	0
g	0	0	1
0	b	b
0	0	0
g	0	0	1
b	b	b
0	r	r
g	g	g	1
0	0	0
0	0	0
0	0	0	1	1
0	0	0
0	0	0
g	0	0	1
0	0	0
0	0	0
g	g	g	1
0	0	0
0	0	0
g	0	0	1
b	b	b
0	0	0
g	g	g	1
0	0	0
0	0	0
g	g	0	1
0	0	0
r	0	0
g	0	0	1
0	0	0
r	0	0
g	0	0	1
0	0	0
r	0	0
g	g	g	1
0	0	0
0	0	0
g	g	g	1
0	0	0
0	0	0
g	g	0	1
b	0	0
0	0	0
0	0	0	1
b	b	b
r	r	r
g	g	g	1
b	b	b
0	0	0
g	g	g	1
0	0	0
r	r	r
g	g	g	1
0	0	0
0	0	0
0	0	g	1
0	0	0
0	0	0
0	0	0	1	1
0	0	0
0	0	0
0	0	0	1	1
			67	8	59
			100	11.9403	88.0597
17	16	16
15	14	14
53	37	37
17	16	16
15	14	14
53	37	37
0	0	0
0	0	0
0	0	0

[truncated: 2 more sheets: Neutralisation Test Outcome, diagnostic]
